# Supplementary material for: Osteoarthritis year in review: genetics, genomics, epigenetics
Source: Osteoarthritis Cartilage. 2022 Feb;30(2):216–25. doi: 10.1016/j.joca.2021.11.004 (PMC8811265; doi:10.1016/j.joca.2021.11.004)
Supplement: Multimedia component 1 [file mmc1.xlsx]

## Sheet: All_papers
PMID	Terms	Journal	Title
30945580	genetics noncoding_RNA	journal of investigative surgery : official journal of academy of surgical research	Rapamycin Inhibits Nf-ΚB Activation by Autophagy to Reduce Catabolism in Human Chondrocytes.
31048288	genetics microRNA noncoding_RNA	annals of the rheumatic diseases	Response to: 'Regarding microRNA-181a-5p antisense oligonucleotides attenuate osteoarthritis in facet and knee joints' by Liebling.
31048290	microRNA noncoding_RNA	annals of the rheumatic diseases	Regarding micro-RNA-181a-5p antisense oligonucleotides attenuate osteoarthritis in facet and knee joints.
31302597	genetics	annals of the rheumatic diseases	'Synovial cellular and molecular signatures stratify clinical response to csDMARD therapy and predict radiographic progression in early rheumatoid arthritis patients'.
31339809	genetics	modern rheumatology	Intra-articular injection of rebamipide prevents articular cartilage degeneration in murine post-traumatic osteoarthritis models.
31385000	genomics	european journal of trauma and emergency surgery : official publication of european trauma society	Gene expression analysis of vastus medialis cells after tourniquet-induced ischemia during total knee arthroplasty: a randomized clinical trial.
31472145	genetics lncRNA microRNA noncoding_RNA	life sciences	LncRNA MALAT1 mediates proliferation of LPS treated-articular chondrocytes by targeting the miR-146a-PI3K/Akt/mTOR axis.
31486697	genetics	autophagy	Autophagy promotes citrullination of VIM (vimentin) and its interaction with major histocompatibility complex class II in synovial fibroblasts.
31612476	genetics lncRNA microRNA noncoding_RNA	journal of cellular physiology	miR-146a interacting with lncRNA EPB41L4A-AS1 and lncRNA SNHG7 inhibits proliferation of bone marrow-derived mesenchymal stem cells.
31625803	genetics lncRNA microRNA noncoding_RNA	innate immunity	Long non-coding RNA PVT1, a molecular sponge of miR-26b, is involved in the progression of hyperglycemia-induced collagen degradation in human chondrocytes by targeting CTGF/TGF-β signal ways.
31642391	genetics	tissue engineering. part a	Engineered Cartilage from Human Chondrocytes with Homozygous Knockout of Cell Cycle Inhibitor p21.
31646754	genetics	arthritis & rheumatology	Intergenerational Transmission of Diet-Induced Obesity, Metabolic Imbalance, and Osteoarthritis in Mice.
31664512	genetics polymorphism	zeitschrift fur rheumatologie	Association between IL-17 gene polymorphisms and circulating IL-17 levels in osteoarthritis: a meta-analysis.
31669118	DNA_methylation genetics	journal of orthopaedic science : official journal of japanese orthopaedic association	Identification of DNA hydroxymethylation associated genes in osteoarthritis by combined analysis of hydroxymethylation and gene expression.
31682073	lncRNA noncoding_RNA RNA_sequencing	arthritis & rheumatology	Regulation of the Inflammatory Synovial Fibroblast Phenotype by Metastasis-Associated Lung Adenocarcinoma Transcript 1 Long Noncoding RNA in Obese Patients With Osteoarthritis.
31696655	genetics noncoding_RNA	arthritis & rheumatology	GRK5 Inhibition Attenuates Cartilage Degradation via Decreased NF-κB Signaling.
31713648	DNA_methylation genetics polymorphism	rheumatology international	DNA methyltransferase genes polymorphisms are associated with primary knee osteoarthritis: a matched case-control study.
31736084	genetics microRNA mutation noncoding_RNA	journal of cellular physiology	Triple negative breast cancer: microRNA expression profile and novel discriminators according to BRCA1 status.
31743460	genetics	journal of orthopaedic research : official publication of orthopaedic research society	Metabolomics Signature for Non-Responders to Total Joint Replacement Surgery in Primary Osteoarthritis Patients: The Newfoundland Osteoarthritis Study.
31760502	genetics microRNA noncoding_RNA	journal of bone and mineral metabolism	Intra-articular injection of hUC-MSCs expressing miR-140-5p induces cartilage self-repairing in the rat osteoarthritis.
31809639	genetics microRNA noncoding_RNA	bioscience, biotechnology, and biochemistry	miR-455-3p enhances chondrocytes apoptosis and inflammation by targeting COL2A1 in the in vitro osteoarthritis model.
31837247	genetics microRNA noncoding_RNA	febs journal	Forkhead box C1 promotes the pathology of osteoarthritis by upregulating β-catenin in synovial fibroblasts.
31837466	RNA_sequencing	cellular signalling	ECHO, the executable CHOndrocyte: A computational model to study articular chondrocytes in health and disease.
31840936	genetics	arthritis & rheumatology	Insulin-Resistant Pathways Are Associated With Disease Activity in Rheumatoid Arthritis and Are Subject to Disease Modification Through Metabolic Reprogramming: A Potential Novel Therapeutic Approach.
31852248	genetics	artificial cells, nanomedicine, and biotechnology	The protective role of omentin-1 in IL-1β-induced chondrocyte senescence.
31868949	lncRNA microRNA noncoding_RNA	cell biology international	NEAT1/miR-193a-3p/SOX5 axis regulates cartilage matrix degradation in human osteoarthritis.
31894489	genetics microRNA noncoding_RNA	journal of bone and mineral metabolism	MiR-203 regulates estrogen receptor α and cartilage degradation in IL-1β-stimulated chondrocytes.
31903636	genetics lncRNA microRNA noncoding_RNA	journal of gene medicine	miR-142-5p protects against osteoarthritis through competing with lncRNA XIST.
31906765	genetics microRNA noncoding_RNA	pharmaceutical biology	Astragaloside IV protects ATDC5 cells from lipopolysaccharide-caused damage through regulating miR-203/MyD88.
31910305	epigenetics RNA_sequencing	journal of bone and mineral research : official journal of american society for bone and mineral research	Ezh2 Ameliorates Osteoarthritis by Activating TNFSF13B.
31916291	genetics	journal of cellular biochemistry	Ablation of PKM2 ameliorated ER stress-induced apoptosis and associated inflammation response in IL-1β-treated chondrocytes via blocking Rspo2-mediated Wnt/β-catenin signaling.
31926929	genetics	bone	Conditional deletion of Adrb2 in mesenchymal stem cells attenuates osteoarthritis-like defects in temporomandibular joint.
31945409	DNA_methylation genetics genomics	journal of allergy and clinical immunology	Lymphocyte DNA methylation mediates genetic risk at shared immune-mediated disease loci.
31945456	genetics lncRNA noncoding_RNA polymorphism RNA_sequencing single_cell_sequencing	osteoarthritis and cartilage	RNA-seq analysis of chondrocyte transcriptome reveals genetic heterogeneity in LG/J and SM/J murine strains.
31956957	genetics microRNA noncoding_RNA	applied biochemistry and biotechnology	MicroRNA Tough Decoy Knockdowns miR-195 and Represses Hypertrophy in Chondrocytes.
31960487	genetics lncRNA noncoding_RNA	cell biochemistry and function	Identification and functional analysis of long non-coding RNAs in the synovial membrane of osteoarthritis patients.
31961065	genetics RNA_sequencing	arthritis & rheumatology	Identification of Cartilage Microbial DNA Signatures and Associations With Knee and Hip Osteoarthritis.
31981416	genetics	febs letters	RelA promotes proliferation but inhibits osteogenic and chondrogenic differentiation of mesenchymal stem cells.
31982564	genetics transcriptomics	osteoarthritis and cartilage	Microarray analyses of the dorsal root ganglia support a role for innate neuro-immune pathways in persistent pain in experimental osteoarthritis.
31983285	genetics	bioscience, biotechnology, and biochemistry	Autophagy promotion enhances the protective effect of Morroniside on human OA chondrocyte.
31988063	genetics polymorphism	diabetes care	Glucosamine Use, Inflammation, and Genetic Susceptibility, and Incidence of Type 2 Diabetes: A Prospective Study in UK Biobank.
32004530	genetics	chemico-biological interactions	The protective effects of dulaglutide against advanced glycation end products (AGEs)-induced degradation of type Ⅱ collagen and aggrecan in human SW1353 chondrocytes.
32007797	genetics	international immunopharmacology	Elevated levels of soluble Endothelial protein C receptor in rheumatoid arthritis and block the therapeutic effect of protein C in collagen-induced arthritis.
32014502	genetics	free radical biology & medicine	Natural ingredients-derived antioxidants attenuate H2O2-induced oxidative stress and have chondroprotective effects on human osteoarthritic chondrocytes via Keap1/Nrf2 pathway.
32020624	DNA_methylation genetics RNA_sequencing	journal of cellular physiology	The therapeutic effect of bone marrow-derived mesenchymal stem cells on osteoarthritis is improved by the activation of the KDM6A/SOX9 signaling pathway caused by exposure to hypoxia.
32022471	genetics mutation	molecular genetics & genomic medicine	Novel SMAD3 p.Arg386Thr genetic variant co-segregating with thoracic aortic aneurysm and dissection.
32027019	genetics transcriptomics	biotechnology and bioengineering	Engineering Pichia pastoris to improve S-adenosyl- l-methionine production using systems metabolic strategies.
32028542	genetics microRNA noncoding_RNA	journal of gene medicine	Oleanolic acid mitigates interleukin-1β-induced chondrocyte dysfunction by regulating miR-148-3p-modulated FGF2 expression.
32040675	genetics	biotechnology letters	Establishment and characterization of an immortalized human chondrocyte cell line.
32052890	genetics	faseb journal : official publication of federation of american societies for experimental biology	Adenosine A2A receptor (A2AR) stimulation enhances mitochondrial metabolism and mitigates reactive oxygen species-mediated mitochondrial injury.
32052902	genetics polymorphism	journal of clinical laboratory analysis	Putative functional variants of PI3K/AKT/mTOR pathway are associated with knee osteoarthritis susceptibility.
32061965	genetics	osteoarthritis and cartilage	The effect of celecoxib in traumatic heterotopic ossification around temporomandibular joint in mice.
32067417	genetics	arthritis & rheumatology	Positive Effects of a Young Systemic Environment and High Growth Differentiation Factor 11 Levels on Chondrocyte Proliferation and Cartilage Matrix Synthesis in Old Mice.
32090454	genetics	journal of cellular and molecular medicine	Arctigenin prevents the progression of osteoarthritis by targeting PI3K/Akt/NF-κB axis: In vitro and in vivo studies.
32092330	genetics microRNA noncoding_RNA	molecular and cellular probes	Up-regulated miR-374a-3p relieves lipopolysaccharides induced injury in CHON-001 cells via regulating Wingless-type MMTV integration site family member 5B.
32094158	genetics	annals of the rheumatic diseases	Antibody-mediated inhibition of syndecan-4 dimerisation reduces interleukin (IL)-1 receptor trafficking and signalling.
32095874	genetics RNA_sequencing	inflammation research : official journal of european histamine research society ... [et al.]	Novel adipokine associated with OA: retinol binding protein 4 (RBP4) is produced by cartilage and is correlated with MMPs in osteoarthritis patients.
32101839	genetics microRNA noncoding_RNA	biological & pharmaceutical bulletin	MiR-140-3p Ameliorates the Progression of Osteoarthritis via Targeting CXCR4.
32103374	genetics polymorphism	clinical rheumatology	A novel variant near LSP1P3 is associated with knee osteoarthritis in the Chinese population.
32124251	genetics	cell stress & chaperones	Nrf2/ARE is a key pathway for curcumin-mediated protection of TMJ chondrocytes from oxidative stress and inflammation.
32134140	genetics	journal of orthopaedic research : official publication of orthopaedic research society	Platelet-derived growth factor receptor-β (PDGFRβ) lineage tracing highlights perivascular cell to myofibroblast transdifferentiation during post-traumatic osteoarthritis.
32135469	genetics	computational biology and chemistry	Identification of key genes and expression profiles in osteoarthritis by co-expressed network analysis.
32140959	genetics polymorphism	molecular biology reports	Multifactor dimensionality reduction reveals a strong gene-gene interaction between STC1 and COL11A1 genes as a possible risk factor of knee osteoarthritis.
32141427	genetics microRNA noncoding_RNA	clinical and experimental rheumatology	AGT, targeted by miR-149-5p, promotes IL-6-induced inflammatory responses of chondrocytes in osteoarthritis via activating JAK2/STAT3 pathway.
32144005	genetics polymorphism	knee	Genetic estrogen receptor alpha gene PvuII polymorphism in susceptibility to knee osteoarthritis in a Chinese Han population: A southern Jiangsu study.
32145086	genetics	scandinavian journal of immunology	TRIM32 promotes inflammatory responses in rheumatoid arthritis fibroblast-like synoviocytes.
32145378	genetics genomics RNA_sequencing	genomics	Molecular pathology of human knee arthrofibrosis defined by RNA sequencing.
32146336	genetics polymorphism	clinical immunology	Association between IL-17A and IL-17F gene polymorphism and susceptibility in inflammatory arthritis: A meta-analysis.
32146507	genetics	journal of bone and mineral metabolism	Effect of whole body vibration on HIF-2α expression in SD rats with early knee osteoarthritis.
32156482	genetics RNA_sequencing	acta histochemica	KLF10 is upregulated in osteoarthritis and inhibits chondrocyte proliferation and migration by upregulating Acvr1 and suppressing inhbb expression.
32156705	genetics	annals of the rheumatic diseases	Metformin limits osteoarthritis development and progression through activation of AMPK signalling.
32171788	genetics lncRNA microRNA noncoding_RNA	molecular and cellular probes	LncRNA PVT1 induces chondrocyte apoptosis through upregulation of TNF-α in synoviocytes by sponging miR-211-3p.
32175635	genetics	faseb journal : official publication of federation of american societies for experimental biology	Casein kinase 1 epsilon facilitates cartilage destruction in osteoarthritis through JNK pathway.
32186772	genetics	molecular medicine reports	Deletion of p21 expression accelerates cartilage tissue repair via chondrocyte proliferation.
32196852	microRNA	journal of gene medicine	Andrographolide mitigates cartilage damage via miR-27-3p-modulated matrix metalloproteinase13 repression.
32198911	genetics microRNA noncoding_RNA	environmental toxicology	MiR-20a inhibits the progression of human arthritis fibroblast-like synoviocytes and inflammatory factor expression by targeting ADAM10.
32199975	genetics	food and chemical toxicology : an international journal published for british industrial biological research association	GR/HDAC2/TGFβR1 pathway contributes to prenatal caffeine induced-osteoarthritis susceptibility in male adult offspring rats.
32200505	genetics	stem cell reviews and reports	Increased Exhaustion of the Subchondral Bone-Derived Mesenchymal Stem/ Stromal Cells in Primary Versus Dysplastic Osteoarthritis.
32220312	genetics	cell	Evolutionary Selection and Constraint on Human Knee Chondrocyte Regulation Impacts Osteoarthritis Risk.
32247266	genetics lncRNA microRNA noncoding_RNA	international immunopharmacology	Long non-coding RNA SNHG15 is a competing endogenous RNA of miR-141-3p that prevents osteoarthritis progression by upregulating BCL2L13 expression.
32248331	lncRNA microRNA noncoding_RNA	inflammation	The Fibroblast-Like Synoviocyte Derived Exosomal Long Non-coding RNA H19 Alleviates Osteoarthritis Progression Through the miR-106b-5p/TIMP2 Axis.
32250658	genetics polymorphism	genetic testing and molecular biomarkers	Analyses of the Genetic Polymorphisms rs3740199 and rs1871054 of the ADAM12 Gene and the Alleles at the rs2073508 Loci of the TGFB1 Gene and Their Contribution to Susceptibility to Primary Knee Osteoarthritis.
32252801	genetics lncRNA microRNA noncoding_RNA	journal of orthopaedic surgery and research	MicroRNA-1202 plays a vital role in osteoarthritis via KCNQ1OT1 has-miR-1202-ETS1 regulatory pathway.
32255771	genetics	medical science monitor : international medical journal of experimental and clinical research	Sex Differences in Osteoarthritis Pathogenesis: A Comprehensive Study Based on Bioinformatics.
32256786	RNA_sequencing	experimental and therapeutic medicine	Ingenuity pathway analysis of human facet joint tissues: Insight into facet joint osteoarthritis.
32258441	genomics lncRNA noncoding_RNA RNA_sequencing	biochemistry and biophysics reports	Differentially expressed mRNAs and lncRNAs shared between activated human hepatic stellate cells and nash fibrosis.
32260516	genomics	marine drugs	A Novel High-Throughput Screening Platform Identifies Itaconate Derivatives from Marine Penicillium antarcticum as Inhibitors of Mesenchymal Stem Cell Differentiation.
32276503	genetics	cells	Inflammation Alters the Secretome and Immunomodulatory Properties of Human Skin-Derived Precursor Cells.
32281255	genetics RNA_sequencing	arthritis & rheumatology	Genome-Wide Occupancy Profiling Reveals Critical Roles of FoxO1 in Regulating Extracellular Matrix and Circadian Rhythm Genes in Human Chondrocytes.
32281500	genetics	libyan journal of medicine	Animal models of osteoarthritis: characterization of a model induced by Mono-Iodo-Acetate injected in rabbits.
32283545	genetics microRNA noncoding_RNA	aging	Overexpression of miR-10a-5p facilitates the progression of osteoarthritis.
32289665	genetics lncRNA microRNA noncoding_RNA	international immunopharmacology	LncRNA LINC-PINT increases SOCS1 expression by sponging miR-155-5p to inhibit the activation of ERK signaling pathway in rheumatoid arthritis synovial fibroblasts induced by TNF-α.
32290085	genetics	cells	Noggin Inhibits IL-1β and BMP-2 Expression, and Attenuates Cartilage Degeneration and Subchondral Bone Destruction in Experimental Osteoarthritis.
32295616	RNA_sequencing	journal of orthopaedic surgery and research	Deciphering the potential pharmaceutical mechanism of Guzhi Zengsheng Zhitongwan on rat bone and kidney based on the kidney governing bone theory.
32295649	genetics	arthritis research & therapy	Transgenic conversion of ω-6 to ω-3 polyunsaturated fatty acids via fat-1 reduces the severity of post-traumatic osteoarthritis.
32295898	DNA_methylation genetics	science translational medicine	Inhibition of TET1 prevents the development of osteoarthritis and reveals the 5hmC landscape that orchestrates pathogenesis.
32302289	genetics microRNA noncoding_RNA	aging	γ-Mangostin isolated from Garcinia mangostana L. suppresses inflammation and alleviates symptoms of osteoarthritis via modulating miR-124-3p/IL-6/NF-κB signaling.
32303176	genetics	current molecular pharmacology	Molecular Mechanisms Involved in the Progression and Protection of Osteoarthritis.
32305648	genetics	free radical biology & medicine	Spermidine rescues the deregulated autophagic response to oxidative stress of osteoarthritic chondrocytes.
32307795	lncRNA	journal of gene medicine	LncRNA NEAT1 promotes proliferation of chondrocytes via down-regulation of miR-16-5p in osteoarthritis.
32308389	genetics noncoding_RNA	international journal of nanomedicine	p66shc siRNA Nanoparticles Ameliorate Chondrocytic Mitochondrial Dysfunction in Osteoarthritis.
32313003	genetics	scientific reports	Effects of Balneotherapy in Jeju Magma-Seawater on Knee Osteoarthritis Model.
32315726	genetics lncRNA microRNA noncoding_RNA	life sciences	Long-chain non-coding RNA HOTAIR promotes the progression of osteoarthritis via sponging miR-20b/PTEN axis.
32319543	genetics	international journal of molecular medicine	Osteocyte TGFβ1‑Smad2/3 is positively associated with bone turnover parameters in subchondral bone of advanced osteoarthritis.
32319611	genetics microRNA noncoding_RNA	molecular medicine reports	Exosomes from adipose‑derived stem cells promote chondrogenesis and suppress inflammation by upregulating miR‑145 and miR‑221.
32321579	genetics microRNA noncoding_RNA	hereditas	microRNA-9 might be a novel protective factor for osteoarthritis patients.
32321631	genetics	journal of mechanical behavior of biomedical materials	Maturity-dependent cartilage cell plasticity and sensitivity to external perturbation.
32322000	genetics genomics	scientific reports	Proteomic analysis of knee cartilage reveals potential signaling pathways in pathological mechanism of Kashin-Beck disease compared with osteoarthritis.
32323772	genetics	molecular medicine reports	Anti‑inflammatory and anti‑catabolic effect of non‑animal stabilized hyaluronic acid and mesenchymal stem cell‑conditioned medium in an osteoarthritis coculture model.
32323821	genetics microRNA noncoding_RNA	international journal of molecular medicine	Circulating microRNA let‑7e is decreased in knee osteoarthritis, accompanied by elevated apoptosis and reduced autophagy.
32325132	genetics microRNA noncoding_RNA	life sciences	microRNA-1236 promotes chondrocyte apoptosis in osteoarthritis via direct suppression of PIK3R3.
32326610	genetics	cells	Therapeutic Potential of Dental Pulp Stem Cells and Leukocyte- and Platelet-Rich Fibrin for Osteoarthritis.
32327304	genetics	cytotherapy	Release kinetic of pro- and anti-inflammatory biomolecules from platelet-rich plasma and functional study on osteoarthritis synovial fibroblasts.
32328683	genetics microRNA noncoding_RNA	inflammation research : official journal of european histamine research society ... [et al.]	MiR-146a-5p promotes IL-1β-induced chondrocyte apoptosis through the TRAF6-mediated NF-kB pathway.
32329817	genetics	european review for medical and pharmacological sciences	Prx II reduces oxidative stress and cell senescence in chondrocytes by activating the p16-CDK4/6-pRb-E2F signaling pathway.
32329819	circular_RNA genetics lncRNA noncoding_RNA	european review for medical and pharmacological sciences	CircPSM3 inhibits the proliferation and differentiation of OA chondrocytes by targeting miRNA-296-5p.
32332252	RNA_sequencing	pain	Sensitization of knee-innervating sensory neurons by tumor necrosis factor-α-activated fibroblast-like synoviocytes: an in vitro, coculture model of inflammatory pain.
32332704	circular_RNA genetics microRNA noncoding_RNA RNA_sequencing	cell death & disease	CircGCN1L1 promotes synoviocyte proliferation and chondrocyte apoptosis by targeting miR-330-3p and TNF-α in TMJ osteoarthritis.
32335541	genetics microRNA noncoding_RNA	aging	MicroRNA-375 exacerbates knee osteoarthritis through repressing chondrocyte autophagy by targeting ATG2B.
32335722	genetics	metabolomics : official journal of metabolomic society	Differential correlation network analysis identified novel metabolomics signatures for non-responders to total joint replacement in primary osteoarthritis patients.
32336048	genetics	arthritis & rheumatology	Role of Lipocalin-Type Prostaglandin D Synthase in Experimental Osteoarthritis.
32336544	genetics lncRNA microRNA noncoding_RNA	biochemical and biophysical research communications	MicroRNA-675-3p regulates IL-1β-stimulated human chondrocyte apoptosis and cartilage degradation by targeting GNG5.
32339698	RNA_sequencing	osteoarthritis and cartilage	Suppression of circadian clock protein cryptochrome 2 promotes osteoarthritis.
32343998	genetics microRNA noncoding_RNA	life sciences	MiR-455-3p reduces apoptosis and alleviates degeneration of chondrocyte through regulating PI3K/AKT pathway.
32345351	microRNA noncoding_RNA	stem cell research & therapy	Inflammatory priming enhances mesenchymal stromal cell secretome potential as a clinical product for regenerative medicine approaches through secreted factors and EV-miRNAs: the example of joint disease.
32357909	genetics microRNA noncoding_RNA	arthritis research & therapy	MiR-21-5p regulates extracellular matrix degradation and angiogenesis in TMJOA by targeting Spry1.
32358162	genetics	journal of rheumatology	Phenylalanine Is a Novel Marker for Radiographic Knee Osteoarthritis Progression: The MOST Study.
32360554	genetics	chemico-biological interactions	The GPR55 antagonist CID16020046 mitigates advanced glycation end products (AGEs)- induced chondrocyte activation.
32364812	genetics lncRNA microRNA noncoding_RNA polymorphism RNA_sequencing	genetic testing and molecular biomarkers	Association of Long-Chain Noncoding RNA H19 and MEG3 Gene Polymorphisms and Their Interaction with Risk of Osteoarthritis in a Chinese Han Population.
32365591	genetics	international journal of molecular sciences	Induction of CEMIP in Chondrocytes by Inflammatory Cytokines: Underlying Mechanisms and Potential Involvement in Osteoarthritis.
32370492	genetics	chemical research in toxicology	Antagonism of GPR4 with NE 52-QQ57 and the Suppression of AGE-Induced Degradation of Type II Collagen in Human Chondrocytes.
32371389	genetics	annals of the rheumatic diseases	BCP crystals promote chondrocyte hypertrophic differentiation in OA cartilage by sequestering Wnt3a.
32371954	RNA_sequencing	scientific reports	Transcriptional profiling of murine macrophages stimulated with cartilage fragments revealed a strategy for treatment of progressive osteoarthritis.
32377534	genetics genomics	journal of immunology research	Synovial Fluid Cell Proteomic Analysis Identifies Upregulation of Alpha-Taxilin Proteins in Rheumatoid Arthritis: A Potential Prognostic Marker.
32377874	microRNA noncoding_RNA	cell and tissue research	Exosomal miR-9-5p secreted by bone marrow-derived mesenchymal stem cells alleviates osteoarthritis by inhibiting syndecan-1.
32377986	genetics	neurogenetics	Polygenic risk scores indicates genetic overlap between peripheral pain syndromes and chronic postsurgical pain.
32380078	genetics	life sciences	PHF23 negatively regulates the autophagy of chondrocytes in osteoarthritis.
32381549	genetics	molecular & cellular proteomics : mcp	Perlecan Knockdown Significantly Alters Extracellular Matrix Composition and Organization During Cartilage Development.
32382577	genetics	biomed research international	Sema4D Aggravated LPS-Induced Injury via Activation of the MAPK Signaling Pathway in ATDC5 Chondrocytes.
32383346	genetics genomics	international journal of rheumatic diseases	Altered protein levels in bone marrow lesions of hip osteoarthritis: Analysis by proteomics and multiplex immunoassays.
32388751	DNA_methylation genetics lncRNA microRNA noncoding_RNA RNA_sequencing	clinical rheumatology	LncRNA CTBP1-AS2 is upregulated in osteoarthritis and increases the methylation of miR-130a gene to inhibit chondrocyte proliferation.
32393435	genetics	elife	Adult chondrogenesis and spontaneous cartilage repair in the skate, Leucoraja erinacea.
32394143	genetics	inflammation research : official journal of european histamine research society ... [et al.]	Jumonji domain containing-3 (JMJD3) inhibition attenuates IL-1β-induced chondrocytes damage in vitro and protects osteoarthritis cartilage in vivo.
32395770	genetics microRNA noncoding_RNA	bioscience reports	miR-122/SIRT1 axis regulates chondrocyte extracellular matrix degradation in osteoarthritis.
32401414	genetics noncoding_RNA	environmental toxicology	S1P facilitates IL-1β production in osteoblasts via the JAK and STAT3 signaling pathways.
32403239	genetics microRNA RNA_sequencing	life	High-Throughput Identification of MiR-145 Targets in Human Articular Chondrocytes.
32404085	genetics	bmc musculoskeletal disorders	The human arthritic hip joint is a source of mesenchymal stromal cells (MSCs) with extensive multipotent differentiation potential.
32404197	genetics microRNA noncoding_RNA	bmc musculoskeletal disorders	MicroRNA-532-5p is implicated in the regulation of osteoporosis by forkhead box O1 and osteoblast differentiation.
32404427	genetics genomics mutation	proceedings of the national academy of sciences of the united states of america	Evaluation of musculoskeletal phenotype of the G608G progeria mouse model with lonafarnib, pravastatin, and zoledronic acid as treatment groups.
32407402	genetics genomics	plos one	COMBSecretomics: A pragmatic methodological framework for higher-order drug combination analysis using secretomics.
32407895	noncoding_RNA	osteoarthritis and cartilage	tRNA-derived fragments (tRFs) regulate post-transcriptional gene expression via AGO-dependent mechanism in IL-1β stimulated chondrocytes.
32409720	genetics	scientific reports	Interleukin-34 overexpression mediated through tumor necrosis factor-alpha reflects severity of synovitis in knee osteoarthritis.
32411129	genetics	frontiers in immunology	Identification of Specific Joint-Inflammatogenic Cell-Free DNA Molecules From Synovial Fluids of Patients With Rheumatoid Arthritis.
32413843	genetics mutation	european journal of endocrinology	Aggrecanopathies highlight the need for genetic evaluation of ISS children.
32414175	genetics	materials	RGD-Dendrimer-Poly(L-lactic) Acid Nanopatterned Substrates for the Early Chondrogenesis of Human Mesenchymal Stromal Cells Derived from Osteoarthritic and Healthy Donors.
32415504	genetics	molecular biology reports	NF-ĸβ upregulates ADAMTS5 expression by direct binding after TNF-α treatment in OUMS-27 chondrosarcoma cell line.
32416098	genetics	american journal of pathology	Tumor Necrosis Factor Receptor Associated Factor 3 Modulates Cartilage Degradation through Suppression of Interleukin 17 Signaling.
32417673	genetics	international journal of paleopathology	Multiple occurrence of premature polyarticular osteoarthritis in an early medieval Bohemian cemetery (Prague, Czech Republic).
32417913	noncoding_RNA	rheumatology	IL-37 inhibits M1-like macrophage activation to ameliorate temporomandibular joint inflammation through the NLRP3 pathway.
32418287	genetics	arthritis & rheumatology	Deletion of JNK Enhances Senescence in Joint Tissues and Increases the Severity of Age-Related Osteoarthritis in Mice.
32423484	genetics polymorphism	arthritis research & therapy	Sex hormone-binding globulin and arthritis: a Mendelian randomization study.
32424269	DNA_methylation epigenetics genetics genomics	nature reviews. rheumatology	TET1: an epigenetic controller of OA.
32426819	genetics	bioscience reports	Per2 attenuates LPS-induced chondrocyte injury through the PTEN/PI3K/Akt signalling pathway.
32430054	genetics	arthritis research & therapy	Overexpression of MIG-6 in the cartilage induces an osteoarthritis-like phenotype in mice.
32430692	genetics	calcified tissue international	Prolonged 25-OH Vitamin D Deficiency Does Not Impair Bone Mineral Density in Adult Patients With Vitamin D 25-Hydroxylase Deficiency (CYP2R1).
32431699	genetics	frontiers in immunology	Interleukin-1-Interleukin-17 Signaling Axis Induces Cartilage Destruction and Promotes Experimental Osteoarthritis.
32432314	genetics microRNA noncoding_RNA	bioscience reports	miR-137 targets the inhibition of TCF4 to reverse the progression of osteoarthritis through the AMPK/NF-κB signaling pathway.
32435461	lncRNA microRNA	bone & joint research	An integrated analysis of the competing endogenous RNA network and co-expression network revealed seven hub long non-coding RNAs in osteoarthritis.
32437968	genetics	osteoarthritis and cartilage	Genetic correlations between cartilage regeneration and degeneration reveal an inverse relationship.
32439879	genetics	scientific reports	Multi-classifier prediction of knee osteoarthritis progression from incomplete imbalanced longitudinal data.
32441256	genetics	elife	Aberrant subchondral osteoblastic metabolism modifies NaV1.8 for osteoarthritis.
32443461	genetics	journal of clinical medicine	Mesenchymal Stem/Stromal Cells in Immunity and Disease: A Better Understanding for an Improved Use.
32449517	genetics RNA_sequencing	british journal of pharmacology	Regulation of gene expression by MF63, a selective inhibitor of microsomal PGE synthase 1 (mPGES1) in human osteoarthritic chondrocytes.
32450530	genetics	international immunopharmacology	Imperatorin suppresses IL-1β-induced iNOS expression via inhibiting ERK-MAPK/AP1 signaling in primary human OA chondrocytes.
32452514	genetics polymorphism	bioscience reports	Common variants in LTBP3 gene contributed to the risk of hip osteoarthritis in Han Chinese population.
32453422	genetics	journal of experimental medicine	NK cell receptor NKG2D enforces proinflammatory features and pathogenicity of Th1 and Th17 cells.
32455798	genetics microRNA noncoding_RNA	international journal of molecular sciences	Hydrostatic Pressure Regulates Oxidative Stress through microRNA in Human Osteoarthritic Chondrocytes.
32456298	genetics	international journal of molecular sciences	Sex Specific Determinants in Osteoarthritis: A Systematic Review of Preclinical Studies.
32460535	genetics polymorphism	genetic testing and molecular biomarkers	Evaluation of Common Variants in the AKNA Gene and Susceptibility to Knee Osteoarthritis Among the Han Chinese.
32460719	genetics mutation	bmc medical genetics	A novel COMP mutation in a Chinese family with multiple epiphyseal dysplasia.
32466159	genetics microRNA noncoding_RNA	cells	Visfatin Increases VEGF-dependent Angiogenesis of Endothelial Progenitor Cells during Osteoarthritis Progression.
32466461	genetics	cells	Anti-Inflammatory Performance of Lactose-Modified Chitosan and Hyaluronic Acid Mixtures in an In Vitro Macrophage-Mediated Inflammation Osteoarthritis Model.
32466468	genetics	international journal of molecular sciences	Differential Secretome Profiling of Human Osteoarthritic Synoviocytes Treated with Biotechnological Unsulfated and Marine Sulfated Chondroitins.
32468015	genetics lncRNA noncoding_RNA	molecular medicine reports	Knockdown of long non‑coding RNA AK094629 attenuates the interleukin‑1β induced expression of interleukin‑6 in synovium‑derived mesenchymal stem cells from the temporomandibular joint.
32471379	genetics mutation	bmc medical genetics	A novel deletion variant in TRAPPC2 causes spondyloepiphyseal dysplasia tarda in a five-generation Chinese family.
32474697	genetics	archives of orthopaedic and trauma surgery	Varying development of femoral and tibial subchondral bone tissue and their interaction with articular cartilage during progressing osteoarthritis.
32474743	genetics	cell biology and toxicology	MSC encapsulation in alginate microcapsules prolongs survival after intra-articular injection, a longitudinal in vivo cell and bead integrity tracking study.
32476580	microRNA	cell cycle	CircRNA-UBE2G1 regulates LPS-induced osteoarthritis through miR-373/HIF-1a axis.
32481242	microRNA noncoding_RNA	journal of musculoskeletal & neuronal interactions	Expression of miR-204 in patients with osteoarthritis and its damage to chondrocytes.
32485037	genetics	faseb journal : official publication of federation of american societies for experimental biology	TGF-β1-induced expression of collagen type II and ACAN is regulated by 4E-BP1, a repressor of translation.
32487529	genetics	bmj case reports	Knee arthrodesis for a congenital luxation with Larsen syndrome.
32492888	genetics microRNA noncoding_RNA	cells	Resistin Enhances VCAM-1 Expression and Monocyte Adhesion in Human Osteoarthritis Synovial Fibroblasts by Inhibiting MiR-381 Expression through the PKC, p38, and JNK Signaling Pathways.
32495857	genetics lncRNA noncoding_RNA	european review for medical and pharmacological sciences	LncRNA MEG3 inhibits proliferation and promotes apoptosis of synovial cells in rats with knee osteoarthritis by regulating PTEN.
32495858	genetics	european review for medical and pharmacological sciences	Fibulin-5 protects the extracellular matrix of chondrocytes by inhibiting the Wnt/β-catenin signaling pathway and relieves osteoarthritis.
32496000	DNA_methylation	febs open bio	Alterations in DNA methylation profiles in cancellous bone of postmenopausal women with osteoporosis.
32497388	genetics mutation polymorphism	journal of cellular and molecular medicine	The GDF-5 mutant M1673 exerts robust anabolic and anti-catabolic effects in chondrocytes.
32499111	genetics mutation	biochemical and biophysical research communications	Epigenetic regulation of chondrocyte hypertrophy and apoptosis through Sirt1/P53/P21 pathway in surgery-induced osteoarthritis.
32499222	genetics genomics	g3	Bayesian and Machine Learning Models for Genomic Prediction of Anterior Cruciate Ligament Rupture in the Canine Model.
32510848	genetics	arthritis & rheumatology	Clinical and Molecular Spectrum of Nonsyndromic Early-Onset Osteoarthritis.
32511063	genetics genomics lncRNA noncoding_RNA	genetic testing and molecular biomarkers	LncRNAs H19 and MEG3 as Universal Indicators of Metabolic Derangements?
32515588	genetics	journal of medicinal chemistry	Design, Synthesis, and Physicochemical and Pharmacological Profiling of 7-Hydroxy-5-oxopyrazolo[4,3-b]pyridine-6-carboxamide Derivatives with Antiosteoarthritic Activity In Vivo.
32516132	genetics noncoding_RNA	aging	Clusterin exerts a cytoprotective and antioxidant effect in human osteoarthritic cartilage.
32518385	genetics	scientific reports	Aggrecanase-selective tissue inhibitor of metalloproteinase-3 (TIMP3) protects articular cartilage in a surgical mouse model of osteoarthritis.
32518807	RNA_sequencing	molecular therapy. methods & clinical development	Metformin, an AMPK Activator, Inhibits Activation of FLSs but Promotes HAPLN1 Secretion.
32519586	genetics	biomarkers : biochemical indicators of exposure, response, and susceptibility to chemicals	Predicting bone turnover following tobacco exposure using bone alkaline phosphatase and N-telopeptide biomarkers and possible variability and effect modification of these markers by race/ethnicity.
32521454	genetics lncRNA microRNA noncoding_RNA	biomedicine & pharmacotherapy = biomedecine & pharmacotherapie	Long non-coding RNA XIST contributes to osteoarthritis progression via miR-149-5p/DNMT3A axis.
32522568	circular_RNA genetics microRNA noncoding_RNA	life sciences	Circular RNA-9119 protects IL-1β-treated chondrocytes from apoptosis in an osteoarthritis cell model by intercepting the microRNA-26a/PTEN axis.
32523668	epigenetics	journal of tissue engineering	Osteoarthritis treatment with a novel nutraceutical acetylated ligstroside aglycone, a chemically modified extra-virgin olive oil polyphenol.
32526967	genetics microRNA noncoding_RNA	international journal of molecular sciences	Ablation of the miRNA Cluster 24 Has Profound Effects on Extracellular Matrix Protein Abundance in Cartilage.
32528301	microRNA	frontiers in physiology	Exosomal MicroRNA-320a Derived From Mesenchymal Stem Cells Regulates Rheumatoid Arthritis Fibroblast-Like Synoviocyte Activation by Suppressing CXCL9 Expression.
32532182	genetics	cartilage	Dickkopf-3 (DKK3) Signaling in IL-1α-Challenged Chondrocytes: Involvement of the NF-κB Pathway.
32534115	genetics	journal of ethnopharmacology	Gumiganghwal-tang ameliorates cartilage destruction via inhibition of matrix metalloproteinase.
32537881	polymorphism	international journal of rheumatic diseases	Common variants in IL17F gene contributed to the risk of hip osteoarthritis susceptibility in Han Chinese population.
32541446	genetics lncRNA noncoding_RNA	medicine	Cell cycle-related lncRNAs and mRNAs in osteoarthritis chondrocytes in a Northwest Chinese Han Population.
32547027	genetics	international journal of nanomedicine	Steady Augmentation of Anti-Osteoarthritic Actions of Rapamycin by Liposome-Encapsulation in Collaboration with Low-Intensity Pulsed Ultrasound.
32548158	polymorphism	world journal of clinical cases	Role of IL-17 gene polymorphisms in osteoarthritis: A meta-analysis based on observational studies.
32550912	genetics	theranostics	RSK-3 promotes cartilage regeneration via interacting with rpS6 in cartilage stem/progenitor cells.
32555459	genetics	nature	Senolytic CAR T cells reverse senescence-associated pathologies.
32557253	genetics polymorphism	clinical rheumatology	Ancestral contribution of the muscle-specific creatine kinase (CKM) polymorphism rs4884 in the knee osteoarthritis risk: a preliminary study.
32557900	lncRNA RNA_sequencing	journal of clinical laboratory analysis	A landscape of circulating long non-coding RNA (lncRNA) expression profile and the predictive value of candidate lncRNAs for disease risk of knee osteoarthritis.
32558342	genetics mutation RNA_sequencing	molecular genetics & genomic medicine	Variable clinical expression of Stickler Syndrome: A case report of a novel COL11A1 mutation.
32558651	genetics	diagnostic and interventional radiology	Association between tears of the posterior root of the medial meniscus and far posterior femoral condyle osteoarthritis.
32560815	genetics	biochemical and biophysical research communications	TRIM59 attenuates IL-1β-driven cartilage matrix degradation in osteoarthritis via direct suppression of NF-κB and JAK2/STAT3 signaling pathway.
32562373	microRNA noncoding_RNA	journal of cellular and molecular medicine	MiR-155 promotes interleukin-1β-induced chondrocyte apoptosis and catabolic activity by targeting PIK3R1-mediated PI3K/Akt pathway.
32564401	RNA_sequencing	journal of bone and mineral research : official journal of american society for bone and mineral research	LPS-Induced Inflammation Prior to Injury Exacerbates the Development of Post-Traumatic Osteoarthritis in Mice.
32566090	genetics microRNA noncoding_RNA	oxidative medicine and cellular longevity	Moderate Mechanical Stimulation Protects Rats against Osteoarthritis through the Regulation of TRAIL via the NF-κB/NLRP3 Pathway.
32570114	genetics	biomedicine & pharmacotherapy = biomedecine & pharmacotherapie	Effect and mechanism of the CACNA2D1-CGRP pathway in osteoarthritis-induced ongoing pain.
32571421	genetics	journal of orthopaedic surgery and research	Identification of a potential gene target for osteoarthritis based on bioinformatics analyses.
32572905	genetics	european review for medical and pharmacological sciences	Upregulation of caspase-3 by high glucose in chondrocyte involves the cytoskeleton aggregation.
32573481	genetics	prilozi	Determination of the Role of Fusobacterium Nucleatum in the Pathogenesis in and Out the Mouth.
32573694	genetics	journal of experimental medicine	Neuronal interleukin-1 receptors mediate pain in chronic inflammatory diseases.
32574164	DNA_methylation genetics	plos one	Effects of 5-aza-2´-deoxycytidine on primary human chondrocytes from osteoarthritic patients.
32576007	genetics lncRNA microRNA noncoding_RNA	annals of palliative medicine	Regulation of lncRNA-H19/miR-140-5p in cartilage matrix degradation and calcification in osteoarthritis.
32580029	DNA_methylation epigenetics polymorphism RNA_sequencing single_cell_sequencing	osteoarthritis and cartilage	Multi-tissue epigenetic analysis of the osteoarthritis susceptibility locus mapping to the plectin gene PLEC.
32584470	microRNA	journal of gene medicine	miR-877-5p alleviates chondrocyte dysfunction in osteoarthritis models via repressing FOXM1.
32584781	polymorphism	rmd open	Development of classification criteria for hand osteoarthritis: comparative analyses of persons with and without hand osteoarthritis.
32586320	genetics genomics	bmc molecular and cell biology	Alterations in the chondrocyte surfaceome in response to pro-inflammatory cytokines.
32587244	genetics	cell death & disease	Stabilization of HIF-1α alleviates osteoarthritis via enhancing mitophagy.
32587327	genetics genomics polymorphism	communications biology	Analysis of genetically independent phenotypes identifies shared genetic factors associated with chronic musculoskeletal pain conditions.
32588202	genetics	cell regeneration	Adipose tissue-derived mesenchymal stem cells and chitosan/poly (vinyl alcohol) nanofibrous scaffolds for cartilage tissue engineering.
32590318	genetics	international immunopharmacology	Geraniol-mediated osteoarthritis improvement by down-regulating PI3K/Akt/NF-κB and MAPK signals: In vivo and in vitro studies.
32596320	genetics polymorphism	biomed research international	Association between the MMP-1-1607 1G/2G Polymorphism and Osteoarthritis Risk: A Systematic Review and Meta-Analysis.
32597559	microRNA	international journal of rheumatic diseases	MiR-1207-5p/CX3CR1 axis regulates the progression of osteoarthritis via the modulation of the activity of NF-κB pathway.
32600700	genetics	materials science & engineering. c, materials for biological applications	Injectable anti-inflammatory hyaluronic acid hydrogel for osteoarthritic cartilage repair.
32602381	RNA_sequencing	connective tissue research	Magnolin exhibits anti-inflammatory effects on chondrocytes via the NF-κB pathway for attenuating anterior cruciate ligament transection-induced osteoarthritis.
32606371	genetics noncoding_RNA	scientific reports	SnoRNA signatures in cartilage ageing and osteoarthritis.
32611650	genetics	rmd open	Relationship of pain and fatigue with health-related quality of life and work in patients with psoriatic arthritis on TNFi: results of a multi-national real-world study.
32615822	microRNA noncoding_RNA	experimental biology and medicine	Exosomes derived from synovial fibroblasts under hypoxia aggravate rheumatoid arthritis by regulating Treg/Th17 balance.
32616761	genetics RNA_sequencing single_cell_sequencing	scientific reports	Synovial cell cross-talk with cartilage plays a major role in the pathogenesis of osteoarthritis.
32619705	genetics	nanomedicine : nanotechnology, biology, and medicine	Osteochondral repair combining therapeutics implant with mesenchymal stem cells spheroids.
32626917	genetics microRNA noncoding_RNA	international journal of molecular medicine	MicroRNA‑1 regulates the development of osteoarthritis in a Col2a1‑Cre‑ERT2/GFPfl/fl‑RFP‑miR‑1 mouse model of osteoarthritis through the downregulation of Indian hedgehog expression.
32629163	genetics	osteoarthritis and cartilage	Leukocyte-dependent effects of platelet-rich plasma on cartilage loss and thermal hyperalgesia in a mouse model of post-traumatic osteoarthritis.
32632306	epigenetics genetics	cell death & disease	Spermidine activates RIP1 deubiquitination to inhibit TNF-α-induced NF-κB/p65 signaling pathway in osteoarthritis.
32633338	circular_RNA	european review for medical and pharmacological sciences	CircVCAN regulates the proliferation and apoptosis of osteoarthritis chondrocyte through NF-κB signaling pathway.
32635763	epigenetics genetics lncRNA microRNA noncoding_RNA	dna and cell biology	Positive Feedback Loop LINC00511/miR-150-5p/SP1 Modulates Chondrocyte Apoptosis and Proliferation in Osteoarthritis.
32637608	genetics genomics	science advances	Synoviocyte-targeted therapy synergizes with TNF inhibition in arthritis reversal.
32640182	genetics	canadian journal of physiology and pharmacology	In vivo protective effects of upper zone of growth plate and cartilage matrix associated protein against cartilage degeneration in a monosodium iodoacetate induced osteoarthritis model.
32640306	genetics RNA_sequencing single_cell_sequencing	gene	Single cell sequencing revealed the underlying pathogenesis of the development of osteoarthritis.
32641601	genetics	journal of veterinary medical science	Effects of pentosan polysulfate on cell proliferation, cell cycle progression and cyclin-dependent kinases expression in canine articular chondrocytes.
32643707	genetics lncRNA microRNA noncoding_RNA	medical science monitor : international medical journal of experimental and clinical research	Long Non-Coding RNA (lncRNA) Small Nucleolar RNA Host Gene 15 (SNHG15) Alleviates Osteoarthritis Progression by Regulation of Extracellular Matrix Homeostasis.
32644930	lncRNA polymorphism	european journal of rheumatology	A single-nucleotide polymorphism (rs8176070) of lncRNA PART1 may reflect the risk for knee osteoarthritis.
32647171	genetics mutation	nature communications	LDHA-mediated ROS generation in chondrocytes is a potential therapeutic target for osteoarthritis.
32649712	genetics	plos one	Association of ionizing radiation dose from common medical diagnostic procedures and lymphoma risk in the Epilymph case-control study.
32650430	RNA_sequencing	international journal of molecular sciences	Distal-Less Homeobox 5 Is a Therapeutic Target for Attenuating Hypertrophy and Apoptosis of Mesenchymal Progenitor Cells.
32650720	genetics lncRNA noncoding_RNA	bmc molecular and cell biology	A long non-coding RNA, HOTAIR, promotes cartilage degradation in osteoarthritis by inhibiting WIF-1 expression and activating Wnt pathway.
32653484	genetics genomics transcriptomics	clinica chimica acta; international journal of clinical chemistry	Insight into osteoarthritis through integrative analysis of metabolomics and transcriptomics.
32656644	genetics	journal of bone and mineral metabolism	High bone turnover state under osteoporotic changes induces pain-like behaviors in mild osteoarthritis model mice.
32660984	genetics microRNA noncoding_RNA RNA_sequencing transcriptomics	rna	microRNA-seq of cartilage reveals an overabundance of miR-140-3p which contains functional isomiRs.
32668663	genetics	cells	Addition of High Molecular Weight Hyaluronic Acid to Fibroblast-Like Stromal Cells Modulates Endogenous Hyaluronic Acid Metabolism and Enhances Proteolytic Processing and Secretion of Versican.
32673666	genetics microRNA noncoding_RNA	life sciences	NF-κB promotes osteoclast differentiation by overexpressing MITF via down regulating microRNA-1276 expression.
32673817	circular_RNA genetics microRNA noncoding_RNA	molecular immunology	Hsa_circ_0088036 promotes the proliferation and migration of fibroblast-like synoviocytes by sponging miR-140-3p and upregulating SIRT 1 expression in rheumatoid arthritis.
32677764	genetics polymorphism	journal of cellular and molecular medicine	Association of MASP2 levels and MASP2 gene polymorphisms with systemic lupus erythematosus.
32679142	genetics lncRNA microRNA noncoding_RNA	life sciences	LncRNA LOXL1-AS1 is transcriptionally activated by JUND and contributes to osteoarthritis progression via targeting the miR-423-5p/KDM5C axis.
32681364	genetics polymorphism	clinical rheumatology	Association study of the functional variants of the GLIS3 gene with risk of knee osteoarthritis.
32685450	genetics lncRNA noncoding_RNA	biomed research international	Identification of lncRNA and mRNA Biomarkers in Osteoarthritic Degenerative Meniscus by Weighted Gene Coexpression Network and Competing Endogenous RNA Network Analysis.
32693649	genetics microRNA noncoding_RNA	journal of dental research	MicroRNA-29b Promotes Subchondral Bone Loss in TMJ Osteoarthritis.
32696209	genetics	inflammopharmacology	TissueGene-C promotes an anti-inflammatory micro-environment in a rat monoiodoacetate model of osteoarthritis via polarization of M2 macrophages leading to pain relief and structural improvement.
32700968	epigenetics genetics lncRNA noncoding_RNA	dna and cell biology	Long Noncoding RNAs as Bone Marrow Stem Cell Regulators in Osteoporosis.
32700984	genetics microRNA noncoding_RNA polymorphism	genetic testing and molecular biomarkers	Elucidation of the Mechanism by Which a ADAMTS5 Gene MicroRNA-Binding Site Single Nucleotide Polymorphism Affects the Risk of Osteoarthritis.
32701294	genetics genomics	journal of proteome research	Ex Vivo Equine Cartilage Explant Osteoarthritis Model: A Metabolomics and Proteomics Study.
32703413	genetics lncRNA microRNA noncoding_RNA RNA_sequencing	biochemical and biophysical research communications	The long noncoding RNA H19 attenuates force-driven cartilage degeneration via miR-483-5p/Dusp5.
32705174	genetics microRNA noncoding_RNA	molecular medicine reports	Downregulation of miR‑486‑5p alleviates LPS‑induced inflammatory injury, oxidative stress and apoptosis in Chondrogenic cell ATDC5 by targeting NRF1.
32708725	genetics	biomolecules	Over-Expression of Allograft Inflammatory Factor-1 (AIF-1) in Patients with Rheumatoid Arthritis.
32709223	genetics microRNA noncoding_RNA	bmc musculoskeletal disorders	MicroRNA-410-3p modulates chondrocyte apoptosis and inflammation by targeting high mobility group box 1 (HMGB1) in an osteoarthritis mouse model.
32716577	genetics	faseb journal : official publication of federation of american societies for experimental biology	New specific HSP47 functions in collagen subfamily chaperoning.
32723351	genetics	journal of orthopaedic surgery and research	BNIP3 decreases the LPS-induced inflammation and apoptosis of chondrocytes by promoting the development of autophagy.
32728207	microRNA	cancer gene therapy	Correction: Inhibition of microRNA-384-5p alleviates osteoarthritis through its effects on inhibiting apoptosis of cartilage cells via the NF-κB signaling pathway by targeting SOX9.
32732520	genetics	journal of clinical rheumatology : practical reports on rheumatic & musculoskeletal diseases	Pharmacological Management of Osteoarthritis With a Focus on Symptomatic Slow-Acting Drugs: Recommendations From Leading Russian Experts.
32732957	circular_RNA genetics microRNA noncoding_RNA	cell death & disease	LEF1 mediates osteoarthritis progression through circRNF121/miR-665/MYD88 axis via NF-кB signaling pathway.
32734333	genetics	knee surgery, sports traumatology, arthroscopy : official journal of esska	Translation, cross-cultural adaptation and validation of the Italian version of the anterior cruciate ligament-return to sport after injury (ACL-RSI) scale.
32737772	genetics	molecular and cellular biochemistry	Ubiquitin-specific protease 49 attenuates IL-1β-induced rat primary chondrocyte apoptosis by facilitating Axin deubiquitination and subsequent Wnt/β-catenin signaling cascade inhibition.
32738291	microRNA	osteoarthritis and cartilage	Sequencing identifies a distinct signature of circulating microRNAs in early radiographic knee osteoarthritis.
32738890	genetics lncRNA microRNA noncoding_RNA	bmc musculoskeletal disorders	LncRNA SNHG9 is downregulated in osteoarthritis and inhibits chondrocyte apoptosis by downregulating miR-34a through methylation.
32742398	lncRNA microRNA	experimental and therapeutic medicine	LncRNA MIR4435-2HG inhibits the progression of osteoarthritis through miR-510-3p sponging.
32745074	genetics	aging	Senolytic activity of small molecular polyphenols from olive restores chondrocyte redifferentiation and promotes a pro-regenerative environment in osteoarthritis.
32745911	genetics RNA_sequencing	biomedicine & pharmacotherapy = biomedecine & pharmacotherapie	Ursolic acid protects chondrocytes, exhibits anti-inflammatory properties via regulation of the NF-κB/NLRP3 inflammasome pathway and ameliorates osteoarthritis.
32747242	genetics	carbohydrate polymers	Optimizing the sulfation-modification system for scale preparation of chondroitin sulfate A.
32747445	genetics	journal of biological chemistry	Progranulin modulates cartilage-specific gene expression via sirtuin 1-mediated deacetylation of the transcription factors SOX9 and P65.
32749090	genetics	cellular physiology and biochemistry : international journal of experimental cellular physiology, biochemistry, and pharmacology	Effects of Simulated Microgravity on Muscle Stem Cells Activity.
32750029	genetics	physiology international	Combined therapies with exercise, ozone and mesenchymal stem cells improve the expression of HIF1 and SOX9 in the cartilage tissue of rats with knee osteoarthritis.
32753846	genetics microRNA noncoding_RNA	drug design, development and therapy	Baicalin Protects Human OA Chondrocytes Against IL-1β-Induced Apoptosis and ECM Degradation by Activating Autophagy via MiR-766-3p/AIFM1 Axis.
32754258	genetics microRNA noncoding_RNA	theranostics	Yeast Cell wall Particle mediated Nanotube-RNA delivery system loaded with miR365 Antagomir for Post-traumatic Osteoarthritis Therapy via Oral Route.
32755071	DNA_methylation genetics polymorphism	arthritis & rheumatology	Multi-Tissue Epigenetic and Gene Expression Analysis Combined With Epigenome Modulation Identifies RWDD2B as a Target of Osteoarthritis Susceptibility.
32755715	genetics mutation	european journal of medical genetics	UFSP2-related spondyloepimetaphyseal dysplasia: A confirmatory report.
32764110	genetics	journal of cell science	BMPR1A is necessary for chondrogenesis and osteogenesis, whereas BMPR1B prevents hypertrophic differentiation.
32764880	genetics	drug design, development and therapy	Cordycepin Alleviates Anterior Cruciate Ligament Transection (ACLT)-Induced Knee Osteoarthritis Through Regulating TGF-β Activity and Autophagy.
32764881	genetics	drug design, development and therapy	Lentinan Inhibits AGE-Induced Inflammation and the Expression of Matrix-Degrading Enzymes in Human Chondrocytes.
32765678	microRNA	experimental and therapeutic medicine	miR-17-5p and miR-19b-3p prevent osteoarthritis progression by targeting EZH2.
32767318	circular_RNA genetics microRNA noncoding_RNA	european review for medical and pharmacological sciences	CircTMBIM6 promotes osteoarthritis-induced chondrocyte extracellular matrix degradation via miR-27a/MMP13 axis.
32767319	circular_RNA genetics microRNA noncoding_RNA	european review for medical and pharmacological sciences	Low expression of CircRNA HIPK3 promotes osteoarthritis chondrocyte apoptosis by serving as a sponge of miR-124 to regulate SOX8.
32767602	genetics microRNA noncoding_RNA RNA_sequencing	faseb journal : official publication of federation of american societies for experimental biology	The miRNA-mRNA interactome of murine induced pluripotent stem cell-derived chondrocytes in response to inflammatory cytokines.
32770398	genetics genomics lncRNA microRNA noncoding_RNA	journal of bone and mineral metabolism	Long non-coding RNA PCAT-1 regulates apoptosis of chondrocytes in osteoarthritis by sponging miR-27b-3p.
32771051	genetics	journal of orthopaedic surgery and research	Bioinformatics analysis of differentially expressed genes in subchondral bone in early experimental osteoarthritis using microarray data.
32775469	genetics RNA_sequencing single_cell_sequencing	journal of immunology research	Single-Cell Transcriptome Analysis Profile of Meniscal Tissue Macrophages in Human Osteoarthritis.
32776418	DNA_methylation genetics microRNA noncoding_RNA	journal of cellular and molecular medicine	Curcumin reinforces MSC-derived exosomes in attenuating osteoarthritis via modulating the miR-124/NF-kB and miR-143/ROCK1/TLR9 signalling pathways.
32778764	genetics noncoding_RNA RNA_sequencing	scientific reports	Impaired chondrocyte U3 snoRNA expression in osteoarthritis impacts the chondrocyte protein translation apparatus.
32778777	genetics	scientific reports	Intraarticular injection of liposomal adenosine reduces cartilage damage in established murine and rat models of osteoarthritis.
32784380	genomics	metabolites	Metabolomic Signature of Amino Acids, Biogenic Amines and Lipids in Blood Serum of Patients with Severe Osteoarthritis.
32784773	genetics microRNA noncoding_RNA RNA_sequencing	international journal of molecular sciences	Small Non-Coding RNAome of Ageing Chondrocytes.
32785809	genetics	clinical rheumatology	Identifying the hub gene and immune infiltration of osteoarthritis by bioinformatical methods.
32788627	genetics	scientific reports	Identification of potential diagnostic gene biomarkers in patients with osteoarthritis.
32790806	genetics	plos one	Different types of cartilage neotissue fabricated from collagen hydrogels and mesenchymal stromal cells via SOX9, TGFB1 or BMP2 gene transfer.
32790946	genetics microRNA noncoding_RNA	faseb journal : official publication of federation of american societies for experimental biology	Resistin enhances IL-1β and TNF-α expression in human osteoarthritis synovial fibroblasts by inhibiting miR-149 expression via the MEK and ERK pathways.
32793194	genetics polymorphism	frontiers in immunology	IL-15 and IL15RA in Osteoarthritis: Association With Symptoms and Protease Production, but Not Structural Severity.
32797248	genetics	knee surgery, sports traumatology, arthroscopy : official journal of esska	Small medial femoral condyle morphotype is associated with medial compartment degeneration and distinct morphological characteristics: a comparative pilot study.
32801633	genetics	drug design, development and therapy	Loratadine Alleviates Advanced Glycation End Product-Induced Activation of NLRP3 Inflammasome in Human Chondrocytes.
32802182	circular_RNA microRNA noncoding_RNA	theranostics	CircCDK14 protects against Osteoarthritis by sponging miR-125a-5p and promoting the expression of Smad2.
32805694	genetics	international immunopharmacology	Inhibition of GPR17 with pranlukast protects against TNF-α-induced loss of type II collagen in ATDC5 cells.
32805696	genetics	international immunopharmacology	PDLIM2 protects articular chondrocytes from lipopolysaccharide-induced apoptosis, degeneration and inflammatory injury through down-regulation of nuclear factor (NF)-κB signaling.
32808034	genetics genomics	international journal of epidemiology	The causal effects of health conditions and risk factors on social and socioeconomic outcomes: Mendelian randomization in UK Biobank.
32812881	genetics polymorphism	acta orthopaedica et traumatologica turcica	Comment on IL1-RN variable number of tandem repeats polymorphism with osteoarthritis risk.
32814390	genetics microRNA noncoding_RNA	acs applied materials & interfaces	Chondrocyte-Targeted MicroRNA Delivery by Engineered Exosomes toward a Cell-Free Osteoarthritis Therapy.
32817542	genetics	proceedings of the national academy of sciences of the united states of america	Nuclear mechanosensing controls MSC osteogenic potential through HDAC epigenetic remodeling.
32818603	genetics	osteoarthritis and cartilage	Heparan sulfate deficiency leads to hypertrophic chondrocytes by increasing bone morphogenetic protein signaling.
32819387	genetics	journal of orthopaedic surgery and research	The β-catenin/TCF-4 pathway regulates the expression of OPN in human osteoarthritic chondrocytes.
32819607	genetics noncoding_RNA	biochemical and biophysical research communications	Ubiquitin conjugating enzyme E2 M promotes apoptosis in osteoarthritis chondrocytes via Wnt/β-catenin signaling.
32824727	genetics	antioxidants	Oxidative Stress Response Is Mediated by Overexpression and Spatiotemporal Regulation of Caveolin-1.
32825448	genetics	international journal of molecular sciences	Inflammatory Cytokine-Producing Cells and Inflammation Markers in the Synovium of Osteoarthritis Patients Evidenced in Human Herpesvirus 7 Infection.
32825633	genetics	international journal of molecular sciences	Infrapatellar Fat Pad Gene Expression and Protein Production in Patients with and without Osteoarthritis.
32832544	genetics	biomed research international	Study of Osteoarthritis-Related Hub Genes Based on Bioinformatics Analysis.
32833795	genetics	pain	Metabolomic analysis coupled with extreme phenotype sampling identified that lysophosphatidylcholines are associated with multisite musculoskeletal pain.
32840049	genetics lncRNA noncoding_RNA RNA_sequencing	arthritis & rheumatology	Elucidating Epigenetic Regulation by Identifying Functional cis-Acting Long Noncoding RNAs and Their Targets in Osteoarthritic Articular Cartilage.
32842604	genetics RNA_sequencing	international journal of molecular sciences	Identification of Novel Targets of Knee Osteoarthritis Shared by Cartilage and Synovial Tissue.
32846772	genetics mutation	medicine	Short stature with precocious puberty caused by aggrecan gene mutation: A case report.
32853438	genetics	journal of cellular and molecular medicine	Toll-like receptor involvement in adolescent scoliotic facet joint degeneration.
32856377	microRNA	biofactors	Inhibition of microRNA-27b-3p relieves osteoarthritis pain via regulation of KDM4B-dependent DLX5.
32857102	genetics	jama	A Patient With Back Pain and Morning Stiffness.
32859940	genetics	nature communications	Osteoclast-associated receptor blockade prevents articular cartilage destruction via chondrocyte apoptosis regulation.
32871523	genetics RNA_sequencing	phytomedicine : international journal of phytotherapy and phytopharmacology	Safflower yellow alleviates osteoarthritis and prevents inflammation by inhibiting PGE2 release and regulating NF-κB/SIRT1/AMPK signaling pathways.
32872047	genetics RNA_sequencing single_cell_sequencing	medicine	Identification of the key gene and pathways associated with osteoarthritis via single-cell RNA sequencing on synovial fibroblasts.
32873877	genetics	scientific reports	Five years' trajectories of functionality and pain in patients after hip or knee replacement and association with long-term patient survival.
32878268	genetics RNA_sequencing	international journal of molecular sciences	The Lysine Specific Demethylase-1 Negatively Regulates the COL9A1 Gene in Human Articular Chondrocytes.
32878463	genetics	experimental biology and medicine	RASL11B gene enhances hyaluronic acid-mediated chondrogenic differentiation in human amniotic mesenchymal stem cells via the activation of Sox9/ERK/smad signals.
32880393	genetics microRNA noncoding_RNA	bioscience reports	MicroRNA-197 regulates chondrocyte proliferation, migration, and inflammation in pathogenesis of osteoarthritis by targeting EIF4G2.
32881662	microRNA	combinatorial chemistry & high throughput screening	Gene Expression Profiling Analysis to Identify Key Genes and Underlying Mechanisms in Meniscus of Osteoarthritis Patients.
32884948	genetics	journal of immunology research	Comparative Analysis of the Occurrence and Role of CX3CL1 (Fractalkine) and Its Receptor CX3CR1 in Hemophilic Arthropathy and Osteoarthritis.
32885253	genetics RNA_sequencing	rheumatology	Identification and characterization of two consistent osteoarthritis subtypes by transcriptome and clinical data integration.
32886146	genetics	inflammation research : official journal of european histamine research society ... [et al.]	IL-33 enhances macrophage release of IL-1β and promotes pain and inflammation in gouty arthritis.
32887644	genetics	arthritis research & therapy	PRMT5 inhibition attenuates cartilage degradation by reducing MAPK and NF-κB signaling.
32888652	genetics	biochemical and biophysical research communications	Kartogenin mediates cartilage regeneration by stimulating the IL-6/Stat3-dependent proliferation of cartilage stem/progenitor cells.
32891768	epigenetics genetics genomics	osteoarthritis and cartilage	Role of epigenetics in the pathogenesis and progression of osteoarthritis AK Sorial et al. Multi-tissue epigenetic analysis of the osteoarthritis susceptibility locus mapping to the plectin gene PLEC.
32894532	microRNA noncoding_RNA	european review for medical and pharmacological sciences	MiR-145 targeting BNIP3 reduces apoptosis of chondrocytes in osteoarthritis through Notch signaling pathway.
32896647	genetics mutation	european journal of medical genetics	Spondylo-epiphyseal dysplasia in two sibs due to a homozygous splicing variant in COL2A1.
32899361	RNA_sequencing	international journal of molecular sciences	Antibiotic Treatment Prior to Injury Improves Post-Traumatic Osteoarthritis Outcomes in Mice.
32902234	genetics microRNA noncoding_RNA	clinical laboratory	Enhanced Serum miR-153-3p Promotes the Development of Knee Osteoarthritis by Targeting SOST.
32903517	genetics	frontiers in veterinary science	A Regenerative Approach to Canine Osteoarthritis Using Allogeneic, Adipose-Derived Mesenchymal Stem Cells. Safety Results of a Long-Term Follow-Up.
32911844	genetics microRNA noncoding_RNA	cells	Impact of Bone Marrow miR-21 Expression on Acute Myeloid Leukemia T Lymphocyte Fragility and Dysfunction.
32912331	genetics	arthritis research & therapy	The combination of an inflammatory peripheral blood gene expression and imaging biomarkers enhance prediction of radiographic progression in knee osteoarthritis.
32917285	genetics microRNA noncoding_RNA	stem cell research & therapy	MicroRNA-27b targets CBFB to inhibit differentiation of human bone marrow mesenchymal stem cells into hypertrophic chondrocytes.
32925767	genetics	medicine	Identification of genes and pathways associated with subchondral bone in osteoarthritis via bioinformatic analysis.
32928309	genetics polymorphism	arthritis research & therapy	Association between growth differentiation factor 5 rs143383 genetic polymorphism and the risk of knee osteoarthritis among Caucasian but not Asian: a meta-analysis.
32928962	genetics	journal of biological chemistry	Decrease of core 2 O-glycans on synovial lubricin in osteoarthritis reduces galectin-3 mediated crosslinking.
32931797	genetics lncRNA microRNA noncoding_RNA	life sciences	LncRNA ARFRP1 knockdown inhibits LPS-induced the injury of chondrocytes by regulation of NF-κB pathway through modulating miR-15a-5p/TLR4 axis.
32933241	genetics lncRNA microRNA noncoding_RNA	journal of biological regulators and homeostatic agents	LncRNA SNHG17 acts as a ceRNA of miR-324-3p to contribute the progression of osteosarcoma.
32933893	genetics	european cytokine network	IL-17A induction of ADAMTS-5 in differentiated THP-1 cells is modulated by the ERK signaling pathway.
32938906	genetics lncRNA noncoding_RNA	cell death & disease	LncRNA MM2P-induced, exosome-mediated transfer of Sox9 from monocyte-derived cells modulates primary chondrocytes.
32940959	genetics genomics	arthritis & rheumatology	Familial Clustering of Erosive Hand Osteoarthritis in a Large Statewide Cohort.
32945465	genetics microRNA noncoding_RNA	molecular medicine reports	Identification of pivotal genes and pathways in the synovial tissue of patients with rheumatoid arthritis and osteoarthritis through integrated bioinformatic analysis.
32945489	genetics	molecular medicine reports	TIMP3/TGF‑β1 axis regulates mechanical loading‑induced chondrocyte degeneration and angiogenesis.
32946669	microRNA	febs open bio	MiR-17-3p inhibits osteoblast differentiation by downregulating Sox6 expression.
32948212	genetics RNA_sequencing	journal of orthopaedic surgery and research	Resveratrol alleviates the interleukin-1β-induced chondrocytes injury through the NF-κB signaling pathway.
32950972	microRNA	aging	MiR-520d-5p modulates chondrogenesis and chondrocyte metabolism through targeting HDAC1.
32955487	genetics	journal of clinical investigation	IL-17 and immunologically induced senescence regulate response to injury in osteoarthritis.
32964944	lncRNA	european review for medical and pharmacological sciences	Expression of Concern: LncRNA MEG3 inhibits proliferation and promotes apoptosis of synovial cells in rats with knee osteoarthritis by regulating PTEN.
32964954	genetics	european review for medical and pharmacological sciences	Tra2β protects against the degeneration of chondrocytes by inhibiting chondrocyte apoptosis via activating the PI3K/Akt signaling pathway.
32965004	genetics	european review for medical and pharmacological sciences	Skp2/p27 axis regulates chondrocyte proliferation under high glucose induced endoplasmic reticulum stress.
32965793	noncoding_RNA	journal of cellular and molecular medicine	Activating Nrf2 signalling alleviates osteoarthritis development by inhibiting inflammasome activation.
32967481	lncRNA	connective tissue research	LncRNA SNHG5 promotes chondrocyte proliferation and inhibits apoptosis in osteoarthritis by regulating miR-10a-5p/H3F3B axis.
32967533	circular_RNA	autophagy	Mitophagy in degenerative joint diseases.
32976505	genetics	plos one	Sclerostin inhibits interleukin-1β-induced late stage chondrogenic differentiation through downregulation of Wnt/β-catenin signaling pathway.
32978689	genetics	clinical rheumatology	Mitochondrial DNA in osteoarthritis disease.
32978775	DNA_methylation epigenetics genetics RNA_sequencing	annals of new york academy of sciences	Changes in DNA methylation accompany changes in gene expression during chondrocyte hypertrophic differentiation in vitro.
32978834	microRNA	journal of clinical laboratory analysis	Correlation between single nucleotide polymorphisms in CXCR4 microRNA binding site and the susceptibility to knee osteoarthritis in Han Chinese population.
32979201	DNA_methylation	methods in molecular biology	Mapping 5-Hydroxymethylcytosine (5hmC) Modifications in Skeletal Tissues Using High-Throughput Sequencing.
32979207	genetics	methods in molecular biology	Mouse Models of Osteoarthritis: Surgical Model of Post-traumatic Osteoarthritis Induced by Destabilization of the Medial Meniscus.
32980524	genetics mutation	european journal of medical genetics	Dual diagnosis of osteogenesis imperfecta (OI) and short stature and advanced bone age with or without early-onset osteoarthritis and/or osteochondritis dissecans (SSOAOD) reveals a cumulative effect on stature caused by mutations in COL1A1 and ACAN genes.
32980988	circular_RNA genetics	human cell	Knockdown of hsa_circ_0037658 inhibits the progression of osteoarthritis via inducing autophagy.
32985668	microRNA	bioscience reports	Expression of Concern: Effects of microRNA-146a on the proliferation and apoptosis of human osteoarthritis chondrocytes by targeting TRAF6 through the NF-κB signaling pathway.
32992819	genetics microRNA noncoding_RNA	international journal of molecular sciences	Identification of Acute Myeloid Leukemia Bone Marrow Circulating MicroRNAs.
32992936	genomics	biomolecules	Effects of Curcumin in a Mouse Model of Very High Fat Diet-Induced Obesity.
32998457	genetics microRNA noncoding_RNA	international journal of molecular sciences	The Interplay between Transcriptional Factors and MicroRNAs as an Important Factor for Th17/Treg Balance in RA Patients.
32999860	genetics	world journal of orthopedics	Factors predisposing to thrombosis after major joint arthroplasty.
33004899	RNA_sequencing single_cell_sequencing	scientific reports	Identification of putative master regulators in rheumatoid arthritis synovial fibroblasts using gene expression data and network inference.
33004909	genetics polymorphism	scientific reports	Comparative transcriptome analysis identifies CARM1 and DNMT3A as genes associated with osteoporosis.
33015765	genetics	european review for medical and pharmacological sciences	Sirt7 protects chondrocytes degeneration in osteoarthritis via autophagy activation.
33021861	genetics lncRNA microRNA noncoding_RNA	journal of international medical research	Identification of the specific microRNAs and competitive endogenous RNA mechanisms in osteoporosis.
33022131	genetics	arthritis & rheumatology	Mechanosensitive Control of Articular Cartilage and Subchondral Bone Homeostasis in Mice Requires Osteocytic Transforming Growth Factor β Signaling.
33023881	genetics	british journal of sports medicine	Personalising exercise recommendations for healthy cognition and mobility in ageing: time to consider one's pre-existing function and genotype (Part 2).
33023972	genetics	disease models & mechanisms	Imbalanced cellular metabolism compromises cartilage homeostasis and joint function in a mouse model of mucolipidosis type III gamma.
33024130	genetics	scientific reports	Improving the immunosuppressive potential of articular chondroprogenitors in a three-dimensional culture setting.
33026292	epigenetics lncRNA noncoding_RNA	personalized medicine	Increase in MEG3, MALAT1, NEAT1 significantly predicts the clinical parameters in patients with rheumatoid arthritis.
33027520	genetics	rheumatology	Mendelian randomization provides evidence for a causal effect of higher serum IGF-1 concentration on risk of hip and knee osteoarthritis.
33034147	genetics microRNA noncoding_RNA RNA_sequencing	arthritis & rheumatology	MicroRNA-34a-5p Promotes Joint Destruction During Osteoarthritis.
33035753	genetics	computational biology and chemistry	Homotherapy for heteropathy active components and mechanisms of Qiang-Huo-Sheng-Shi decoction for treatment of rheumatoid arthritis and osteoarthritis.
33036283	genetics	international journal of molecular sciences	Alterations in Anandamide Synthesis and Degradation during Osteoarthritis Progression in an Animal Model.
33036557	genetics polymorphism	bmc medical genetics	The IL-6 rs12700386 polymorphism is associated with an increased risk of developing osteoarthritis in the knee in the Chinese Han population: a case-control study.
33037617	circular_RNA	journal of cellular physiology	Circular RNA CircCDH13 contributes to the pathogenesis of osteoarthritis via CircCDH13/miR-296-3p/PTEN axis.
33040229	genetics lncRNA microRNA noncoding_RNA	human cell	LncRNA NEAT1 regulates chondrocyte proliferation and apoptosis via targeting miR-543/PLA2G4A axis.
33042421	microRNA	american journal of translational research	MicroRNA-613 alleviates IL-1β-induced injury in chondrogenic CHON-001 cells by targeting fibronectin 1.
33050005	genetics	international journal of molecular sciences	Intraarticular Administration Effect of Hydrogen Sulfide on an In Vivo Rat Model of Osteoarthritis.
33053334	genetics genomics	american journal of human genetics	Interaction between KDELR2 and HSP47 as a Key Determinant in Osteogenesis Imperfecta Caused by Bi-allelic Variants in KDELR2.
33055079	genetics genomics polymorphism	annals of the rheumatic diseases	Genome-wide association of phenotypes based on clustering patterns of hand osteoarthritis identify WNT9A as novel osteoarthritis gene.
33057008	RNA_sequencing	cell death & disease	Growth factors-based beneficial effects of platelet lysate on umbilical cord-derived stem cells and their synergistic use in osteoarthritis treatment.
33060686	genetics	scientific reports	Analysis of gene expression from systemic lupus erythematosus synovium reveals myeloid cell-driven pathogenesis of lupus arthritis.
33062140	genetics	oxidative medicine and cellular longevity	General, 21-Day Postoperative Rehabilitation Program Has Beneficial Effect on Oxidative Stress Markers in Patients after Total Hip or Knee Replacement.
33062145	genetics noncoding_RNA	oxidative medicine and cellular longevity	Oleanolic Acid Decreases IL-1β-Induced Activation of Fibroblast-Like Synoviocytes via the SIRT3-NF-κB Axis in Osteoarthritis.
33066270	genetics	international journal of molecular sciences	CCN3 (NOV) Drives Degradative Changes in Aging Articular Cartilage.
33067627	genetics	rheumatology	Expression of mitochondrial TSPO and FAM173B is associated with inflammation and symptoms in patients with painful knee osteoarthritis.
33072083	genetics RNA_sequencing	frontiers in immunology	Human Chondrocyte Activation by Toxins From Premolis semirufa, an Amazon Rainforest Moth Caterpillar: Identifying an Osteoarthritis Signature.
33073352	genetics	journal of anatomy	AC joint osteoarthritis: The role of genetics. An MRI evaluation of asymptomatic elderly twins.
33077471	transcriptomics	annals of the rheumatic diseases	OATargets: a knowledge base of genes associated with osteoarthritis joint damage in animals.
33080795	genetics polymorphism	nutrients	The Causal Effects of Blood Iron and Copper on Lipid Metabolism Diseases: Evidence from Phenome-Wide Mendelian Randomization Study.
33083326	lncRNA	iranian journal of public health	The Expression and Diagnostic Value of LncRNA H19 in the Blood of Patients with Osteoarthritis.
33086766	genetics	international journal of molecular sciences	Exogenous Application of Proteoglycan to the Cell Surface Microenvironment Facilitates to Chondrogenic Differentiation and Maintenance.
33087182	genetics	arthritis research & therapy	CXCL1 contributes to IL-6 expression in osteoarthritis and rheumatoid arthritis synovial fibroblasts by CXCR2, c-Raf, MAPK, and AP-1 pathway.
33093892	microRNA	experimental and therapeutic medicine	TUG1 knockdown promoted viability and inhibited apoptosis and cartilage ECM degradation in chondrocytes via the miR-17-5p/FUT1 pathway in osteoarthritis.
33094798	circular_RNA genetics microRNA noncoding_RNA	bioscience reports	CircSERPINE2 weakens IL-1β-caused apoptosis and extracellular matrix degradation of chondrocytes by regulating miR-495/TGFBR2 axis.
33097606	genetics	journal of cell science	Mitochondrial dysfunction triggers a catabolic response in chondrocytes via ROS-mediated activation of the JNK/AP1 pathway.
33099538	circular_RNA genetics lncRNA microRNA noncoding_RNA RNA_sequencing	aging	Down-regulated ciRS-7/up-regulated miR-7 axis aggravated cartilage degradation and autophagy defection by PI3K/AKT/mTOR activation mediated by IL-17A in osteoarthritis.
33109253	genetics microRNA noncoding_RNA	arthritis research & therapy	Mesenchymal stem cell-derived exosomal microRNA-136-5p inhibits chondrocyte degeneration in traumatic osteoarthritis by targeting ELF3.
33109602	microRNA	annals of the rheumatic diseases	Precise targeting of miR-141/200c cluster in chondrocytes attenuates osteoarthritis development.
33112260	genetics polymorphism	european journal of endocrinology	Variants of FOXO3 and RPA3 genes affecting IGF-1 levels alter the risk of development of primary osteoarthritis.
33115953	genetics RNA_sequencing	science translational medicine	Mohawk is a transcription factor that promotes meniscus cell phenotype and tissue repair and reduces osteoarthritis severity.
33122130	RNA_sequencing	journal of proteomics	Identification of 4-hydroxynonenal-modified proteins in human osteoarthritic chondrocytes.
33123164	genetics genomics	frontiers in immunology	Fibrinogen-Like Protein 1 Is a Novel Biomarker for Predicting Disease Activity and Prognosis of Rheumatoid Arthritis.
33125085	genetics	international journal of molecular medicine	Infrapatellar fat pads participate in the development of knee osteoarthritis in obese patients via the activation of the NF‑κB signaling pathway.
33125858	circular_RNA	molecular therapy : journal of american society of gene therapy	Circular RNA circPDE4D Protects against Osteoarthritis by Binding to miR-103a-3p and Regulating FGF18.
33128918	lncRNA	cytokine	Long non-coding RNA XIST regulates chondrogenic differentiation of synovium-derived mesenchymal stem cells from temporomandibular joint via miR-27b-3p/ADAMTS-5 axis.
33134374	genetics	biomed research international	Mechanistic Insight on the Interaction between OPN and Integrin ανβ3 in Osteoarthritis.
33135071	circular_RNA	journal of biochemistry	CircRNA_0092516 regulates chondrocyte proliferation and apoptosis in osteoarthritis through the miR-337-3p/PTEN axis.
33136410	genetics	journal of agricultural and food chemistry	Effects of Edible Oils with Different n-6/n-3 PUFA Ratios on Articular Cartilage Degeneration via Regulating the NF-κB Signaling Pathway.
33139312	genetics genomics	annals of the rheumatic diseases	Parsing multiomics landscape of activated synovial fibroblasts highlights drug targets linked to genetic risk of rheumatoid arthritis.
33140920	genetics	journal of cellular and molecular medicine	Ultrasound combined with SDF-1α chemotactic microbubbles promotes stem cell homing in an osteoarthritis model.
33144571	epigenetics	cell death & disease	Targeting miR-18a sensitizes chondrocytes to anticytokine therapy to prevent osteoarthritis progression.
33144900	genetics	pain research & management	OPN Deficiency Increases the Severity of Osteoarthritis Associated with Aberrant Chondrocyte Senescence and Apoptosis and Upregulates the Expression of Osteoarthritis-Associated Genes.
33147588	microRNA noncoding_RNA RNA_sequencing	international archives of allergy and immunology	Upregulated ox40l Can Be Inhibited by miR-146a-5p in Condylar Chondrocytes Induced by IL-1β and TNF-α: A Possible Regulatory Mechanism in Osteoarthritis.
33155655	genetics	bioscience reports	Icariin inhibits the inflammation through down-regulating NF-κB/HIF-2α signal pathways in chondrocytes.
33161100	microRNA	osteoarthritis and cartilage	Regulation of inflammatory and catabolic responses to IL-1β in rat articular chondrocytes by microRNAs miR-122 and miR-451.
33161770	genetics microRNA noncoding_RNA	journal of international medical research	Effects of miR-146a-5p on chondrocyte interleukin-1β-induced inflammation and apoptosis involving thioredoxin interacting protein regulation.
33168412	genetics lncRNA noncoding_RNA	international immunopharmacology	Long noncoding RNA LINC00671 exacerbates osteoarthritis by promoting ONECUT2-mediated Smurf2 expression and extracellular matrix degradation.
33169745	genetics	food & function	β-Hydroxyisovalerylshikonin inhibits IL-1β-induced chondrocyte inflammation via Nrf2 and retards osteoarthritis in mice.
33171176	genetics	life sciences	Silencing SGK1 alleviates osteoarthritis through epigenetic regulation of CREB1 and ABCA1 expression.
33174011	genetics lncRNA microRNA noncoding_RNA	molecular medicine reports	Knockdown of exosome‑mediated lnc‑PVT1 alleviates lipopolysaccharide‑induced osteoarthritis progression by mediating the HMGB1/TLR4/NF‑κB pathway via miR‑93‑5p.
33174473	microRNA	bone & joint research	Role of microRNA in muscle regeneration and diseases related to muscle dysfunction in atrophy, cachexia, osteoporosis, and osteoarthritis.
33175932	genetics	food & function	Grape seed procyanidins suppress the apoptosis and senescence of chondrocytes and ameliorates osteoarthritis via the DPP4-Sirt1 pathway.
33177168	genetics mutation	pediatrics	Knee Joint Swelling at Presentation: A Case of Pediatric Crohn Disease With a TNFAIP3 Mutation.
33177241	DNA_methylation genetics microRNA noncoding_RNA	aging	Downregulation of microRNA-29b by DNMT3B decelerates chondrocyte apoptosis and the progression of osteoarthritis via PTHLH/CDK4/RUNX2 axis.
33177650	genetics	scientific reports	EZH2 inhibition reduces cartilage loss and functional impairment related to osteoarthritis.
33178184	genetics noncoding_RNA	frontiers in immunology	Non-Canonical WNT5A Signaling Through RYK Contributes to Aggressive Phenotype of the Rheumatoid Fibroblast-Like Synoviocytes.
33181041	genetics polymorphism	genetic testing and molecular biomarkers	Association of rs2862851 in TGFA Gene with Peripheral TGFA Levels and the Severity of Knee Osteoarthritis in the Han Chinese Population.
33183486	genetics	journal of nanoscience and nanotechnology	The Role of Nanoparticles-Mediated Ligustrazine in the Treatment of Knee Osteoarthritis and Its Effect on Matrix Metalloproteinases and Upstream NF-κB Signaling Pathway in Knee Osteoarthritis.
33187014	genetics microRNA noncoding_RNA	journal of oral pathology & medicine : official publication of international association of oral pathologists and american academy of oral pathology	MicroRNA-101a-3p could be involved in the pathogenesis of temporomandibular joint osteoarthritis by mediating UBE2D1 and FZD4.
33189937	genetics mutation	european journal of medical genetics	Low penetrance COL5A1 variants in a young patient with intracranial aneurysm and very mild signs of Ehlers-Danlos syndrome.
33190006	genetics microRNA noncoding_RNA	molecular immunology	MiR-582-3p alleviates osteoarthritis progression by targeting YAP1.
33192568	genomics	frontiers in physiology	The Dunkin Hartley Guinea Pig Is a Model of Primary Osteoarthritis That Also Exhibits Early Onset Myofiber Remodeling That Resembles Human Musculoskeletal Aging.
33197813	genetics	knee	Acetaminophen, bupivacaine, Duramorph, and Toradol: A comparison of chondrocyte viability and gene expression changes in osteoarthritic human chondrocytes.
33199631	genetics	proceedings of the national academy of sciences of the united states of america	FoxO1 is a crucial mediator of TGF-β/TAK1 signaling and protects against osteoarthritis by maintaining articular cartilage homeostasis.
33203108	genetics	international journal of molecular sciences	Histological Evaluation and Gene Expression Profiling of Autophagy-Related Genes for Cartilage of Young and Senescent Rats.
33203447	genetics RNA_sequencing	arthritis research & therapy	Widespread regulation of gene expression by glucocorticoids in chondrocytes from patients with osteoarthritis as determined by RNA-Seq.
33204424	genetics	clinical & translational immunology	Proteomic analysis of extracellular vesicles reveals an immunogenic cargo in rheumatoid arthritis synovial fluid.
33205602	circular_RNA RNA_sequencing	journal of cellular and molecular medicine	Circular RNA circANKRD36 regulates Casz1 by targeting miR-599 to prevent osteoarthritis chondrocyte apoptosis and inflammation.
33207573	genetics RNA_sequencing	international journal of molecular sciences	Identification and Characterization of the Intra-Articular Microbiome in the Osteoarthritic Knee.
33214607	genetics mutation	scientific reports	LOXL2 promotes aggrecan and gender-specific anabolic differences to TMJ cartilage.
33215412	genetics lncRNA microRNA noncoding_RNA	european review for medical and pharmacological sciences	LncRNA GAS5 induces chondrocyte apoptosis by down-regulating miR-137.
33215510	microRNA	cartilage	MicroRNA-1 Modulates Chondrocyte Phenotype by Regulating FZD7 of Wnt/β-Catenin Signaling Pathway.
33218941	genetics lncRNA noncoding_RNA	international immunopharmacology	Long non-coding RNA SNHG1 regulates rheumatoid synovial invasion and proliferation by interaction with PTBP1.
33226960	genetics	aging	TNFAIP3 ameliorates the degeneration of inflammatory human nucleus pulposus cells by inhibiting mTOR signaling and promoting autophagy.
33227396	genetics RNA_sequencing	gene	Low-intensity pulsed ultrasound promotes aggrecan expression via ZNT-9 in temporomandibular joint chondrocytes.
33227438	mutation polymorphism	osteoarthritis and cartilage	The Matrilin-3 T298M mutation predisposes for post-traumatic osteoarthritis in a knock-in mouse model.
33228708	genetics microRNA noncoding_RNA	journal of orthopaedic surgery and research	miR-129-3p alleviates chondrocyte apoptosis in knee joint fracture-induced osteoarthritis through CPEB1.
33228785	genetics RNA_sequencing	arthritis research & therapy	Cyr61 synthesis is induced by interleukin-6 and promotes migration and invasion of fibroblast-like synoviocytes in rheumatoid arthritis.
33229363	genetics	annals of the rheumatic diseases	Constitutional morphological features and risk of hip osteoarthritis: a case-control study using standard radiographs.
33230479	microRNA	molecular therapy. nucleic acids	The Synovium Attenuates Cartilage Degeneration in KOA through Activation of the Smad2/3-Runx1 Cascade and Chondrogenesis-related miRNAs.
33231490	microRNA	bone & joint research	Knockout of miR-21-5p alleviates cartilage matrix degradation by targeting Gdf5 in temporomandibular joint osteoarthritis.
33231507	circular_RNA lncRNA microRNA noncoding_RNA	stem cells and development	Novel Insights Into the Role of N6-Methyladenosine RNA Modification in Bone Pathophysiology.
33233966	lncRNA	human & experimental toxicology	LncRNA MIAT regulated by selenium and T-2 toxin increases NF-κB-p65 activation, promoting the progress of Kashin-Beck Disease.
33240879	microRNA	frontiers in cell and developmental biology	Inhibition of miR-490-5p Promotes Human Adipose-Derived Stem Cells Chondrogenesis and Protects Chondrocytes via the PITPNM1/PI3K/AKT Axis.
33240895	DNA_methylation	frontiers in cell and developmental biology	The Methylation Pattern for Knee and Hip Osteoarthritis.
33241814	genetics	food & function	Akebia Saponin D suppresses inflammation in chondrocytes via the NRF2/HO-1/NF-κB axis and ameliorates osteoarthritis in mice.
33247195	genetics	scientific reports	A VCP modulator, KUS121, as a promising therapeutic agent for post-traumatic osteoarthritis.
33248223	genetics genomics	osteoarthritis and cartilage	Transcriptional response of human articular chondrocytes treated with fibronectin fragments: an in vitro model of the osteoarthritis phenotype.
33255398	genetics	international journal of molecular sciences	Matrilin-3-Primed Adipose-Derived Mesenchymal Stromal Cell Spheroids Prevent Mesenchymal Stromal-Cell-Derived Chondrocyte Hypertrophy.
33256611	genetics genomics RNA_sequencing	bmc genomics	Differential gene expression analysis reveals pathways important in early post-traumatic osteoarthritis in an equine model.
33256749	genetics	journal of translational medicine	LMWF5A suppresses cytokine release by modulating select inflammatory transcription factor activity in stimulated PBMC.
33258547	genetics RNA_sequencing	arthritis & rheumatology	RNA Sequencing Reveals Interacting Key Determinants of Osteoarthritis Acting in Subchondral Bone and Articular Cartilage: Identification of IL11 and CHADL as Attractive Treatment Targets.
33261260	genetics	journal of biological regulators and homeostatic agents	Effects of NGF and BDNF on chondrocytes: a microarray analysis.
33270017	genetics	elife	BAD inactivation exacerbates rheumatoid arthritis pathology by promoting survival of sublining macrophages.
33274241	genetics	journal of immunology research	Corrigendum to Comparative Analysis of the Occurrence and Role of CX3CL1 (Fractalkine) and Its Receptor CX3CR1 in Hemophilic Arthropathy and Osteoarthritis.
33275235	genetics microRNA noncoding_RNA	european review for medical and pharmacological sciences	MiR-34a-5p inhibits fibroblast‑like synoviocytes proliferation via XBP1.
33280823	genetics	research in veterinary science	Administration of mesenchymal stem cells from adipose tissue at the hip joint of dogs with osteoarthritis: A systematic review.
33283483	lncRNA noncoding_RNA	orthopaedic surgery	Differentiation Antagonizing Non-protein Coding RNA Knockdown Alleviates Lipopolysaccharide-Induced Inflammatory Injury and Apoptosis in Human Chondrocyte Primary Chondrocyte Cells Through Upregulating miRNA-19a-3p.
33288389	genetics	journal of arthroplasty	Association Between Epidemiological Factors and Nonresponders to Total Joint Replacement Surgery in Primary Osteoarthritis Patients.
33289706	genetics	aging	Cationic solid lipid nanoparticles loaded by integrin β1 plasmid DNA attenuates IL-1β-induced apoptosis of chondrocyte.
33292128	microRNA	combinatorial chemistry & high throughput screening	Exploring the mystery of osteoarthritis using bioinformatics analysis from cartilage tissue.
33294294	microRNA	molecular therapy. nucleic acids	Synovial Mesenchymal Stem Cell-Derived EV-Packaged miR-31 Downregulates Histone Demethylase KDM2A to Prevent Knee Osteoarthritis.
33294296	microRNA	molecular therapy. nucleic acids	TWIST1-MicroRNA-10a-MAP3K7 Axis Ameliorates Synovitis of Osteoarthritis in Fibroblast-like Synoviocytes.
33296783	genetics lncRNA microRNA noncoding_RNA	international immunopharmacology	LncRNA SNHG7 alleviates IL-1β-induced osteoarthritis by inhibiting miR-214-5p-mediated PPARGC1B signaling pathways.
33298914	mutation	human genome variation	A novel mutation in the ACAN gene in a family with autosomal dominant short stature and intervertebral disc disease.
33300061	genetics lncRNA microRNA noncoding_RNA	molecular medicine reports	lncRNA SNHG16 promotes the occurrence of osteoarthritis by sponging miR‑373‑3p.
33301961	genetics	bone	WNT16 is upregulated early in mouse TMJ osteoarthritis and protects fibrochondrocytes against IL-1β induced inflammatory response by regulation of RUNX2/MMP13 cascade.
33302647	genetics genomics	annals of palliative medicine	Traditional Chinese medicine classification of knee osteoarthritis with proteomics analysis.
33303006	genetics microRNA noncoding_RNA	stem cell research & therapy	MiR-218 affects hypertrophic differentiation of human mesenchymal stromal cells during chondrogenesis via targeting RUNX2, MEF2C, and COL10A1.
33305412	circular_RNA	journal of gene medicine	CircADAMTS6/miR-431-5p axis regulate interleukin-1β induced chondrocyte apoptosis.
33305725	lncRNA	die pharmazie	LncRNA RMRP knockdown promotes proliferation and inhibits apoptosis in osteoarthritis chondrocytes by miR-206/CDK9 axis.
33307515	genetics polymorphism	international immunopharmacology	Association of IL-35 expression and gene polymorphisms in rheumatoid arthritis.
33310311	genetics RNA_sequencing transcriptomics	phytomedicine : international journal of phytotherapy and phytopharmacology	Protective effects of Phlomis umbrosa extract on a monosodium iodoacetate-induced osteoarthritis model and prediction of molecular mechanisms using transcriptomics.
33310869	genetics	journal of cell science	Blockage of bone morphogenetic protein signalling counteracts hypertrophy in a human osteoarthritic micro-cartilage model.
33312370	RNA_sequencing single_cell_sequencing	american journal of translational research	Single-cell rna seq analysis identifies the biomarkers and differentiation of chondrocyte in human osteoarthritis.
33315199	genetics noncoding_RNA	methods in molecular biology	RNA Isolation from Articular Cartilage Tissue.
33315200	genetics noncoding_RNA	methods in molecular biology	Small Nucleolar RNA Expression Profiling in Cartilage.
33315203	genetics microRNA noncoding_RNA	methods in molecular biology	MicroRNAs and Regulation of Autophagy in Chondrocytes.
33315204	genetics mutation	methods in molecular biology	Mitochondrial Biogenesis, Activity, and DNA Isolation in Chondrocytes.
33315205	genetics	methods in molecular biology	Assessing Chondrocyte Status by Immunofluorescence-Mediated Localization of Parkin Relative to Mitochondria.
33316267	genetics microRNA noncoding_RNA	life sciences	Inhibited microRNA-218-5p attenuates synovial inflammation and cartilage injury in rats with knee osteoarthritis by promoting sclerostin.
33318505	genetics microRNA noncoding_RNA	scientific reports	The role of microRNA-3085 in chondrocyte function.
33320579	genetics	acs biomaterials science & engineering	Regulation of Chondrocyte Differentiation by Changing Intercellular Distances Using Type II Collagen Microfibers.
33320893	genetics	plos one	Comparative intra-articular gene transfer of seven adeno-associated virus serotypes reveals that AAV2 mediates the most efficient transduction to mouse arthritic chondrocytes.
33325525	genetics	bioscience reports	Identification of novel biomarkers and candidate small molecule drugs in rheumatoid arthritis and osteoarthritis based on bioinformatics analysis of high-throughput data.
33325553	DNA_methylation epigenetics genetics	journal of orthopaedic research : official publication of orthopaedic research society	An evolutionary perspective of DNA methylation patterns in skeletal tissues using a baboon model of osteoarthritis.
33329580	genetics	frontiers in immunology	Paired Rheumatoid Arthritis Synovial Biopsies From Small and Large Joints Show Similar Global Transcriptomic Patterns With Enrichment of Private Specificity TCRB and TCR Signaling Pathways.
33331536	genetics	brazilian journal of medical and biological research = revista brasileira de pesquisas medicas e biologicas	Association between matrix metalloproteinase-1 (MMP-1) protein level and the risk of rheumatoid arthritis and osteoarthritis: a meta-analysis.
33335572	microRNA	experimental and therapeutic medicine	miR-335-5P contributes to human osteoarthritis by targeting HBP1.
33338640	genomics single_cell_sequencing	osteoarthritis and cartilage	Novel biomarkers of intervertebral disc cells and evidence of stem cells in the intervertebral disc.
33339388	genetics	international journal of molecular sciences	Tissue Engineering of Cartilage Using a Random Positioning Machine.
33348062	genetics microRNA noncoding_RNA	acta biomaterialia	Hypoxic pretreatment of small extracellular vesicles mediates cartilage repair in osteoarthritis by delivering miR-216a-5p.
33358901	genetics RNA_sequencing	life sciences	RNA binding protein GNL3 up-regulates IL24 and PTN to promote the development of osteoarthritis.
33360073	RNA_sequencing	biomaterials	Well-dispersed platelet lysate entrapped nanoparticles incorporate with injectable PDLLA-PEG-PDLLA triblock for preferable cartilage engineering application.
33360372	circular_RNA genetics microRNA noncoding_RNA	international immunopharmacology	Circ_DHRS3 positively regulates GREM1 expression by competitively targeting miR-183-5p to modulate IL-1β-administered chondrocyte proliferation, apoptosis and ECM degradation.
33361528	genetics	aging	DUSP5 suppresses interleukin-1β-induced chondrocyte inflammation and ameliorates osteoarthritis in rats.
33361529	genetics	aging	L-PGDS deficiency accelerated the development of naturally occurring age-related osteoarthritis.
33365068	microRNA	experimental and therapeutic medicine	miR-155-5p regulates macrophage M1 polarization and apoptosis in the synovial fluid of patients with knee osteoarthritis.
33365074	microRNA	experimental and therapeutic medicine	Diagnostic values of NLR and miR-141 in patients with osteoarthritis and their association with severity of knee osteoarthritis.
33374841	genetics	international journal of molecular sciences	Transient Receptor Potential Ankyrin 1 (TRPA1) Is Involved in Upregulating Interleukin-6 Expression in Osteoarthritic Chondrocyte Models.
33374881	mutation polymorphism	life	Identification of New, Functionally Relevant Mutations in the Coding Regions of the Human Fos and Jun Proto-Oncogenes in Rheumatoid Arthritis Synovial Tissue.
33378983	genetics	biomedicine & pharmacotherapy = biomedecine & pharmacotherapie	USP13 mediates PTEN to ameliorate osteoarthritis by restraining oxidative stress, apoptosis and inflammation via AKT-dependent manner.
33382877	microRNA	journal of clinical endocrinology and metabolism	Reduced Muscle Strength Is Associated With Insulin Resistance in Type 2 Diabetes Patients With Osteoarthritis.
33392255	transcriptomics	frontiers in molecular biosciences	Metabolic Signature of Articular Cartilage Following Mechanical Injury: An Integrated Transcriptomics and Metabolomics Analysis.
33395681	genetics microRNA noncoding_RNA	pharmacology	Tanshinone IIA Ameliorates Inflammation Response in Osteoarthritis via Inhibition of miR-155/FOXO3 Axis.
33396741	genomics	journal of clinical medicine	Increasing the Density of Laboratory Measures for Machine Learning Applications.
33403944	genetics	tissue engineering. part c, methods	Current Models for Development of Disease-Modifying Osteoarthritis Drugs.
33407587	genetics microRNA noncoding_RNA	journal of translational medicine	Three hematologic/immune system-specific expressed genes are considered as the potential biomarkers for the diagnosis of early rheumatoid arthritis through bioinformatics analysis.
33407721	genetics RNA_sequencing	journal of orthopaedic surgery and research	Investigating the molecular control of deer antler extract on articular cartilage.
33408124	RNA_sequencing	rmd open	Current status of use of high throughput nucleotide sequencing in rheumatology.
33408787	circular_RNA mutation RNA_sequencing	theranostics	Novel role of circRSU1 in the progression of osteoarthritis by adjusting oxidative stress.
33413643	genetics RNA_sequencing single_cell_sequencing	stem cell research & therapy	Single-cell transcriptome analysis of uncultured human umbilical cord mesenchymal stem cells.
33416120	circular_RNA genetics microRNA noncoding_RNA	international journal of molecular medicine	Circular RNA CSNK1G1 promotes the progression of osteoarthritis by targeting the miR‑4428/FUT2 axis.
33417083	polymorphism	clinical and experimental medicine	The association of transforming growth factor beta 1 gene polymorphisms with arthritis: a systematic review and meta-analysis.
33417956	genetics	life sciences	Glabridin inhibits osteoarthritis development by protecting chondrocytes against oxidative stress, apoptosis and promoting mTOR mediated autophagy.
33417958	genetics microRNA noncoding_RNA	life sciences	MiR-129-5p shuttled by human synovial mesenchymal stem cell-derived exosomes relieves IL-1β induced osteoarthritis via targeting HMGB1.
33420869	DNA_methylation genetics	clinical rheumatology	Identification of abnormally methylated-differentially expressed genes and pathways in osteoarthritis: a comprehensive bioinformatic study.
33421527	genetics	life sciences	Emodin protects knee joint cartilage in rats through anti-matrix degradation pathway: An in vitro and in vivo study.
33422071	microRNA noncoding_RNA RNA_sequencing	bmc veterinary research	Equine synovial fluid small non-coding RNA signatures in early osteoarthritis.
33430025	genetics microRNA noncoding_RNA	international journal of molecular sciences	Cartilage Targets of Knee Osteoarthritis Shared by Both Genders.
33430111	genetics	international journal of molecular sciences	Marine Collagen Hydrolysates Downregulate the Synthesis of Pro-Catabolic and Pro-Inflammatory Markers of Osteoarthritis and Favor Collagen Production and Metabolic Activity in Equine Articular Chondrocyte Organoids.
33430857	genetics microRNA noncoding_RNA	journal of orthopaedic surgery and research	miR-107 affects cartilage matrix degradation in the pathogenesis of knee osteoarthritis by regulating caspase-1.
33430899	genetics	journal of orthopaedic surgery and research	Mesenchymal stem cells genetically engineered to express platelet-derived growth factor and heme oxygenase-1 ameliorate osteoarthritis in a canine model.
33432584	genetics	cell biochemistry and function	Melatonin alleviates d-galactose-decreased hyaluronic acid production in synovial membrane cells via Sirt1 signalling.
33433641	microRNA	inflammation research : official journal of european histamine research society ... [et al.]	MicroRNA-199-3p up-regulation enhances chondrocyte proliferation and inhibits apoptosis in knee osteoarthritis via DNMT3A repression.
33435956	genetics lncRNA microRNA noncoding_RNA	bmc musculoskeletal disorders	LncRNA HOTTIP leads to osteoarthritis progression via regulating miR-663a/ Fyn-related kinase axis.
33437372	DNA_methylation	american journal of translational research	INSR mediated by transcription factor KLF4 and DNA methylation ameliorates osteoarthritis progression via inactivation of JAK2/STAT3 signaling pathway.
33440149	genomics	cell reports	Mechanical Stiffness Controls Dendritic Cell Metabolism and Function.
33441764	genetics	scientific reports	Small Extracellular Vesicles from adipose derived stromal cells significantly attenuate in vitro the NF-κB dependent inflammatory/catabolic environment of osteoarthritis.
33443201	genetics	proceedings of the national academy of sciences of the united states of america	Adipose tissue is a critical regulator of osteoarthritis.
33443518	genetics	food & function	Maltol inhibits the progression of osteoarthritis via the nuclear factor-erythroid 2-related factor-2/heme oxygenase-1 signal pathway in vitro and in vivo.
33446111	genetics lncRNA noncoding_RNA	bmc geriatrics	Osteopontin-induced lncRNA HOTAIR expression is involved in osteoarthritis by regulating cell proliferation.
33446277	epigenetics RNA_sequencing	clinical epigenetics	BRD4 inhibition alleviates mechanical stress-induced TMJ OA-like pathological changes and attenuates TREM1-mediated inflammatory response.
33448311	microRNA noncoding_RNA	international journal of molecular medicine	Inhibition of chondrocyte apoptosis in a rat model of osteoarthritis by exosomes derived from miR‑140‑5p‑overexpressing human dental pulp stem cells.
33450138	genetics mutation	liver international : official journal of international association for study of liver	Morbidity, risk of cancer and mortality in 3645 HFE mutations carriers.
33455417	DNA_methylation	cartilage	Patients with Osteoarthritis and Kashin-Beck Disease Display Distinct CpG Methylation Profiles in the DIO2, GPX3, and TXRND1 Promoter Regions.
33458673	epigenetics	archives of rheumatology	Epigenetics in Osteoarthritis Related Pain: An Update.
33463128	microRNA	iranian journal of allergy, asthma, and immunology	MicroRNAs as the Important Regulators of T Helper 17 Cells: A Narrative Review.
33466806	genetics	molecules	New Anti-Leukemic Effect of Carvacrol and Thymol Combination through Synergistic Induction of Different Cell Death Pathways.
33468167	genetics microRNA noncoding_RNA	journal of orthopaedic surgery and research	Bioinformatics analysis of miRNA and mRNA expression profiles to reveal the key miRNAs and genes in osteoarthritis.
33468174	genetics	journal of orthopaedic surgery and research	Elevated expression of MMP8 and MMP9 contributes to diabetic osteoarthritis progression in a rat model.
33468183	genetics lncRNA noncoding_RNA	journal of orthopaedic surgery and research	lncRNA HAND2-AS1 is downregulated in osteoarthritis and regulates IL-6 expression in chondrocytes.
33469085	genomics	scientific reports	Circulating IL-10 is compromised in patients predisposed to developing and in patients with severe knee osteoarthritis.
33473114	genetics genomics polymorphism	nature communications	Accelerating functional gene discovery in osteoarthritis.
33478395	genetics genomics	bmc genomics	An across-breed validation study of 46 genetic markers in canine hip dysplasia.
33479807	lncRNA noncoding_RNA	molecular and cellular biochemistry	lncRNA-CRNDE regulates BMSC chondrogenic differentiation and promotes cartilage repair in osteoarthritis through SIRT1/SOX9.
33482192	genetics microRNA noncoding_RNA	life sciences	Vaspin regulated cartilage cholesterol metabolism through miR155/LXRα and participated in the occurrence of osteoarthritis in rats.
33484170	genomics	journal of orthopaedic research : official publication of orthopaedic research society	Chondrocytes from osteoarthritic cartilage of obese patients show altered adiponectin receptors expression and response to adiponectin.
33491257	lncRNA	journal of gene medicine	LINC02288 promotes chondrocyte apoptosis and inflammation through miR-374a-3p targeting RTN3.
33495946	microRNA	tissue engineering and regenerative medicine	Exosomes from IL-1β-Primed Mesenchymal Stem Cells Inhibited IL-1β- and TNF-α-Mediated Inflammatory Responses in Osteoarthritic SW982 Cells.
33502650	genetics	molecular and cellular biochemistry	Knockdown of TRAF6 inhibits chondrocytes apoptosis and inflammation by suppressing the NF-κB pathway in lumbar facet joint osteoarthritis.
33506649	microRNA noncoding_RNA	international journal of rheumatic diseases	MicroRNA-320c inhibits articular chondrocytes proliferation and induces apoptosis by targeting mitogen-activated protein kinase 1 (MAPK1).
33511986	epigenetics microRNA	journal of clinical endocrinology and metabolism	The Intriguing Intersection of Type 2 Diabetes, Obesity-Related Insulin Resistance, and Osteoarthritis.
33519887	lncRNA RNA_sequencing	frontiers in genetics	RNA Sequencing Reveals LINC00167 as a Potential Diagnosis Biomarker for Primary Osteoarthritis: A Multi-Stage Study.
33520980	circular_RNA microRNA	frontiers in cell and developmental biology	Circ0083429 Regulates Osteoarthritis Progression via the Mir-346/SMAD3 Axis.
33522290	microRNA RNA_sequencing	cartilage	Integrative Analysis of MicroRNA and mRNA Sequencing Data Identifies Novel Candidate Genes and Pathways for Developmental Dysplasia of Hip.
33525381	microRNA RNA_sequencing	cells	Osteoarthritic Subchondral Bone Release Exosomes That Promote Cartilage Degeneration.
33525971	lncRNA microRNA	autophagy	Exploring the role of non-coding RNAs in autophagy.
33537828	microRNA noncoding_RNA	molecular medicine reports	MicroRNA‑186‑5p downregulation inhibits osteoarthritis development by targeting MAPK1.
33539913	genetics lncRNA microRNA noncoding_RNA	life sciences	Downregulation of lncRNA SNHG14 attenuates osteoarthritis by inhibiting FSTL-1 mediated NLRP3 and TLR4/NF-κB pathway through miR-124-3p.
33540799	genetics	international journal of molecular sciences	Expression Pattern of iNOS, BCL-2 and MMP-9 in the Hip Synovium Tissue of Patients with Osteoarthritis.
33544432	DNA_methylation	acr open rheumatology	Distinct DNA Methylation Patterns of Rheumatoid Arthritis Peripheral Blood and Synovial Tissue T Cells.
33546582	lncRNA	molecular medicine	Long non-coding RNA CIR inhibits chondrogenic differentiation of mesenchymal stem cells by epigenetically suppressing ATOH8 via methyltransferase EZH2.
33558740	genetics	nature reviews. rheumatology	Targeting the EGFR pathway shows promise for OA.
33560158	lncRNA microRNA	bone & joint research	The function of lncRNAs in the pathogenesis of osteoarthritis.
33562261	genomics microRNA	diagnostics	Significant Changes in Serum MicroRNAs after High Tibial Osteotomy in Medial Compartmental Knee Osteoarthritis: Potential Prognostic Biomarkers.
33562298	genetics	molecules	Molecular and Cellular Effects of Chemical Chaperone-TUDCA on ER-Stressed NHAC-kn Human Articular Chondrocytes Cultured in Normoxic and Hypoxic Conditions.
33563308	mutation polymorphism	journal of orthopaedic surgery and research	Genetic markers of osteoarthritis: early diagnosis in susceptible Pakistani population.
33569722	genetics lncRNA microRNA noncoding_RNA RNA_sequencing	journal of bone and mineral metabolism	LncPVT1 promotes cartilage degradation in diabetic OA mice by downregulating miR-146a and activating TGF-β/SMAD4 signaling.
33574696	microRNA	journal of pain research	Exosome-Encapsulated microRNA-127-3p Released from Bone Marrow-Derived Mesenchymal Stem Cells Alleviates Osteoarthritis Through Regulating CDH11-Mediated Wnt/β-Catenin Pathway.
33576004	genetics	clinical and experimental immunology	Arthritis in systemic lupus erythematosus is characterized by local IL-17A and IL-6 expression in synovial fluid.
33576470	microRNA	folia histochemica et cytobiologica	Potential of miR-25-3p in protection of chondrocytes: emphasis on osteoarthritis.
33577016	genetics	european review for medical and pharmacological sciences	Deacetylation of FOXO4 by Sirt1 stabilizes chondrocyte extracellular matrix upon activating SOX9.
33579305	lncRNA	journal of orthopaedic surgery and research	Comprehensive analysis of lncRNA and mRNA based on expression microarray profiling reveals different characteristics of osteoarthritis between Tibetan and Han patients.
33579348	genetics	stem cell research & therapy	Combined macromolecule biomaterials together with fluid shear stress promote the osteogenic differentiation capacity of equine adipose-derived mesenchymal stem cells.
33586778	lncRNA noncoding_RNA	histology and histopathology	Expression of long-chain noncoding RNA GAS5 in osteoarthritis and its effect on apoptosis and autophagy of osteoarthritis chondrocytes.
33590413	genetics microRNA noncoding_RNA polymorphism	molecular biology reports	Are functional variants of the microRNA-146a gene associated with primary knee OA? Evidence in Mexican mestizo population.
33596137	genetics lncRNA noncoding_RNA polymorphism RNA_sequencing	genetic testing and molecular biomarkers	Association of the Expression Levels of Long-Chain Noncoding RNA TUG1 and Its Gene Polymorphisms with Knee Osteoarthritis.
33597301	genomics	proceedings of the national academy of sciences of the united states of america	SOX9 keeps growth plates and articular cartilage healthy by inhibiting chondrocyte dedifferentiation/osteoblastic redifferentiation.
33600943	genetics	free radical biology & medicine	Sirtuin 6 (SIRT6) regulates redox homeostasis and signaling events in human articular chondrocytes.
33606561	genetics	american journal of sports medicine	rAAV-Mediated Human FGF-2 Gene Therapy Enhances Osteochondral Repair in a Clinically Relevant Large Animal Model Over Time In Vivo.
33608055	mutation	advances in rheumatology	Chronic osteo-articular changes in patients with sickle cell disease.
33610191	genetics polymorphism	arthritis research & therapy	Macrophage migration inhibitory factor may play a protective role in osteoarthritis.
33617044	RNA_sequencing	journal of bone and mineral research : official journal of american society for bone and mineral research	Lubricin Contributes to Homeostasis of Articular Cartilage by Modulating Differentiation of Superficial Zone Cells.
33624729	genetics microRNA noncoding_RNA	brazilian journal of medical and biological research = revista brasileira de pesquisas medicas e biologicas	microRNA-130b downregulation potentiates chondrogenic differentiation of bone marrow mesenchymal stem cells by targeting SOX9.
33627637	microRNA	cell death discovery	Exosomes derived from miR-126-3p-overexpressing synovial fibroblasts suppress chondrocyte inflammation and cartilage degradation in a rat model of osteoarthritis.
33629291	lncRNA	european review for medical and pharmacological sciences	LncRNA OIP5-AS1 affects the biological behaviors of chondrocytes of patients with osteoarthritis by regulating micro-30a-5p.
33636333	genetics	free radical biology & medicine	Oxidative stress-induced DNA damage and repair in primary human osteoarthritis chondrocytes: focus on IKKα and the DNA Mismatch Repair System.
33637762	genetics genomics transcriptomics	nature communications	A molecular quantitative trait locus map for osteoarthritis.
33639898	genetics	bmc musculoskeletal disorders	The attenuation of insulin-like growth factor signaling may be responsible for relative reduction in matrix synthesis in degenerated areas of osteoarthritic cartilage.
33640581	genetics	osteoarthritis and cartilage	Genetically predicted circulating levels of copper and zinc are associated with osteoarthritis but not with rheumatoid arthritis.
33646053	microRNA noncoding_RNA	dna and cell biology	WISP1 Protects Against Chondrocyte Senescence and Apoptosis by Regulating αvβ3 and PI3K/Akt Pathway in Osteoarthritis.
33649061	genetics	journal of rheumatology	Relationship Between the Dynamics of Telomere Loss in Peripheral Blood Leukocytes From Knee Osteoarthritis Patients and Mitochondrial DNA Haplogroups.
33663609	genetics	stem cell research & therapy	H3K9ac of TGFβRI in human umbilical cord: a potential biomarker for evaluating cartilage differentiation and susceptibility to osteoarthritis via a two-step strategy.
33665524	mutation	journal of vascular surgery cases and innovative techniques	Endovascular repair of a dissecting pararenal abdominal aortic aneurysm in a patient with type III Loeys-Dietz syndrome.
33665792	circular_RNA microRNA	histology and histopathology	Overexpression of hsa_circ_0094742 inhibits IL-1β-induced decline in CHON-001 cell viability by targeting microRNA-127-5p.
33668878	genetics	journal of clinical medicine	Mesenchymal Stem/Stromal Cell Therapeutic Features: The Bridge between the Bench and the Clinic.
33671114	genetics microRNA noncoding_RNA	international journal of molecular sciences	How miR-31-5p and miR-33a-5p Regulates SP1/CX43 Expression in Osteoarthritis Disease: Preliminary Insights.
33675175	circular_RNA microRNA	orthopaedic surgery	CircRNA circ-IQGAP1 Knockdown Alleviates Interleukin-1β-Induced Osteoarthritis Progression via Targeting miR-671-5p/TCF4.
33684877	circular_RNA genetics microRNA noncoding_RNA	international immunopharmacology	Circ_0134111 knockdown relieves IL-1β-induced apoptosis, inflammation and extracellular matrix degradation in human chondrocytes through the circ_0134111-miR-515-5p-SOCS1 network.
33686420	lncRNA noncoding_RNA	bioscience, biotechnology, and biochemistry	Long noncoding RNA ZFAS1 suppresses chondrocytes apoptosis via miR-302d-3p/SMAD2 in osteoarthritis.
33691628	genetics microRNA noncoding_RNA	bmc geriatrics	MiRNA-132 regulates the development of osteoarthritis in correlation with the modulation of PTEN/PI3K/AKT signaling.
33691763	genetics	arthritis research & therapy	Integrating transcriptome-wide association study and mRNA expression profile identified candidate genes related to hand osteoarthritis.
33692196	mutation	msphere	GraXRS-Dependent Resistance of Staphylococcus aureus to Human Osteoarthritic Synovial Fluid.
33692439	microRNA	laboratory investigation; a journal of technical methods and pathology	EZH2 is associated with cartilage degeneration in osteoarthritis by promoting SDC1 expression via histone methylation of the microRNA-138 promoter.
33692838	microRNA	experimental and therapeutic medicine	MicroRNA-200b relieves LPS-induced inflammatory injury by targeting FUT4 in knee articular chondrocytes in vitro.
33706891	genetics	advances in clinical chemistry	Clinical relevance of biochemical and metabolic changes in osteoarthritis.
33707464	microRNA	scientific reports	Higher PGD2 production by synovial mast cells from rheumatoid arthritis patients compared with osteoarthritis patients via miR-199a-3p/prostaglandin synthetase 2 axis.
33712660	microRNA	scientific reports	Functional repertoire of EV-associated miRNA profiles after lipoprotein depletion via ultracentrifugation and size exclusion chromatography from autologous blood products.
33714889	microRNA	ebiomedicine	Decreased miR-214-3p activates NF-κB pathway and aggravates osteoarthritis progression.
33721626	genetics	knee	An assessment of bone marrow mesenchymal stem cell and human articular cartilage derived chondroprogenitor cocultures vs. monocultures.
33721916	lncRNA	wound repair and regeneration : official publication of wound healing society [and] european tissue repair society	LncRNA HOTAIR modulates chondrocyte apoptosis and inflammation in osteoarthritis via regulating miR-1277-5p/SGTB axis.
33726005	genetics mutation	medicine	A novel missense variant in TRAPPC2 causes X-linked spondyloepiphyseal dysplasia tarda: A case report.
33726807	genetics	arthritis research & therapy	Positive feedback regulation between USP15 and ERK2 inhibits osteoarthritis progression through TGF-β/SMAD2 signaling.
33729061	genetics	journal of orthopaedic surgery	Gene expression profiling of primary fibrochondrocyte cultures in traumatic and degenerative meniscus lesions.
33731712	genetics	nature communications	Mechanical stress determines the configuration of TGFβ activation in articular cartilage.
33732318	microRNA	experimental and therapeutic medicine	Combination of baicalein and miR-106a-5p mimics significantly alleviates IL-1β-induced inflammatory injury in CHON-001 cells.
33732338	lncRNA RNA_sequencing	experimental and therapeutic medicine	Expression profiles of long non-coding RNAs in the cartilage of patients with knee osteoarthritis and normal individuals.
33732704	DNA_methylation	frontiers in cell and developmental biology	Genome-Wide Differentially Methylated Region Analysis to Reveal Epigenetic Differences of Articular Cartilage in Kashin-Beck Disease and Osteoarthritis.
33737085	circular_RNA	life sciences	The mechanism of aerobic exercise combined with glucosamine therapy and circUNK in improving knee osteoarthritis in rabbits.
33738999	genetics	journal of biological regulators and homeostatic agents	Conventional progesterone receptors (PR) B and PRA are expressed by human chondrocytes and can be involved in the pathogenesis of osteoarthritis.
33744431	genetics	osteoarthritis and cartilage	The heritability of doctor-diagnosed traumatic and degenerative meniscus tears.
33747189	lncRNA microRNA	experimental and therapeutic medicine	Knockdown of long non-coding RNA KCNQ1OT1 suppresses the progression of osteoarthritis by mediating the miR-211-5p/TCF4 axis in vitro.
33748277	genetics mutation	biomed research international	A Novel COMP Mutated Allele Identified in a Chinese Family with Pseudoachondroplasia.
33750441	genetics microRNA noncoding_RNA	arthritis research & therapy	HDAC2 interacts with microRNA-503-5p to regulate SGK1 in osteoarthritis.
33751650	circular_RNA microRNA	biotechnology and applied biochemistry	CircSEC24A promotes IL-1β-induced apoptosis and inflammation in chondrocytes by regulating miR-142-5p/SOX5 axis.
33752715	RNA_sequencing	journal of orthopaedic surgery and research	Deer antler extract potentially facilitates xiphoid cartilage growth and regeneration and prevents inflammatory susceptibility by regulating multiple functional genes.
33757298	RNA_sequencing	stem cells and development	Anti-Inflammatory Effects of Conditioned Medium of Periodontal Ligament-Derived Stem Cells on Chondrocytes, Synoviocytes, and Meniscus Cells.
33759195	microRNA	annals of new york academy of sciences	Extracellular vesicles from M1-polarized macrophages promote inflammation in the temporomandibular joint via miR-1246 activation of the Wnt/β-catenin pathway.
33760378	DNA_methylation	arthritis & rheumatology	Genetic and epigenetic factors fine-tune TGFB1 expression within the osteoarthritic articular joint.
33760386	DNA_methylation epigenetics genetics polymorphism	arthritis & rheumatology	Genetic and epigenetic interplay regulates COLGALT2, contributing to osteoarthritis genetic risk.
33760399	genetics RNA_sequencing	arthritis & rheumatology	Association between gut microbiota and symptomatic hand osteoarthritis: data from the Xiangya Osteoarthritis Study.
33762205	RNA_sequencing single_cell_sequencing	osteoarthritis and cartilage	Combining segmental bulk- and single-cell RNA-sequencing to define the chondrocyte gene expression signature in the murine knee joint.
33763056	RNA_sequencing single_cell_sequencing	frontiers in immunology	Proteinase-Mediated Macrophage Signaling in Psoriatic Arthritis.
33763109	RNA_sequencing	frontiers in genetics	Biologically Enhanced Genome-Wide Association Study Provides Further Evidence for Candidate Loci and Discovers Novel Loci That Influence Risk of Anterior Cruciate Ligament Rupture in a Dog Model.
33767361	genetics	laboratory investigation; a journal of technical methods and pathology	Monomeric C reactive protein (mCRP) regulates inflammatory responses in human and mouse chondrocytes.
33772768	microRNA	journal of cellular physiology	miR-144-3p ameliorates the progression of osteoarthritis by targeting IL-1β: Potential therapeutic implications.
33774357	genetics	international immunopharmacology	The elevated expression of IL-38 serves as an anti-inflammatory factor in osteoarthritis and its protective effect in osteoarthritic chondrocytes.
33776468	genomics	journal of inflammation research	Poor Clearance of Free Hemoglobin Due to Lower Active Haptoglobin Availability is Associated with Osteoarthritis Inflammation.
33776787	lncRNA	frontiers in physiology	LncRNA MEG3 Protects Chondrocytes From IL-1β-Induced Inflammation via Regulating miR-9-5p/KLF4 Axis.
33776996	genetics	frontiers in immunology	A Next Generation Formulation of Curcumin Ameliorates Experimentally Induced Osteoarthritis in Rats via Regulation of Inflammatory Mediators.
33783030	genetics	journal of orthopaedic research : official publication of orthopaedic research society	Knee joint unloading and daily physical activity associate with cartilage T2 relaxation times 1 month after ACL injury.
33783609	lncRNA	cell and tissue research	LncRNA KCNQ1OT1 attenuates osteoarthritic chondrocyte dysfunction via the miR-218-5p/PIK3C2A axis.
33787363	genetics genomics	american journal of sports medicine	Identification of Candidate Synovial Fluid Biomarkers for the Prediction of Patient Outcome After Microfracture or Osteotomy.
33791375	genetics lncRNA noncoding_RNA RNA_sequencing	biomed research international	Identification of Critical Genes and lncRNAs in Osteolysis after Total Hip Arthroplasty and Osteoarthritis by RNA Sequencing.
33798594	genetics mutation	toxicology and applied pharmacology	Nabumetone induced photogenotoxicity mechanism mediated by ROS generation under environmental UV radiation in human keratinocytes (HaCaT) cell line.
33799537	genetics	molecules	Kaempferia parviflora Extract Alleviated Rat Arthritis, Exerted Chondroprotective Properties In Vitro, and Reduced Expression of Genes Associated with Inflammatory Arthritis.
33799588	genetics	international journal of molecular sciences	Characteristics of MSCs in Synovial Fluid and Mode of Action of Intra-Articular Injections of Synovial MSCs in Knee Osteoarthritis.
33802838	genetics	international journal of molecular sciences	Expression and Localization of Thrombospondins, Plastin 3, and STIM1 in Different Cartilage Compartments of the Osteoarthritic Varus Knee.
33803113	microRNA	international journal of molecular sciences	Exploring the Crosstalk between Hydrostatic Pressure and Adipokines: An In Vitro Study on Human Osteoarthritic Chondrocytes.
33804203	genetics	international journal of molecular sciences	Antiosteoarthritic Effect of Morroniside in Chondrocyte Inflammation and Destabilization of Medial Meniscus-Induced Mouse Model.
33804447	genetics	international journal of molecular sciences	Inhibition of Inducible Nitric Oxide Synthase Prevents IL-1β-Induced Mitochondrial Dysfunction in Human Chondrocytes.
33808990	polymorphism	genes	The Decisive Case-Control Study Elaborates the Null Association between ESR1 XbaI and Osteoarthritis in Asians: A Case-Control Study and Meta-Analysis.
33810460	noncoding_RNA	international journal of molecular sciences	Intra-Articular Administration of Cramp into Mouse Knee Joint Exacerbates Experimental Osteoarthritis Progression.
33811860	microRNA	journal of biological chemistry	miR-21-5p targets SKP2 to reduce osteoclastogenesis in a mouse model of osteoporosis.
33819576	circular_RNA	clinical immunology	Circ_0001103 alleviates IL-1β-induced chondrocyte cell injuries by upregulating SIRT1 via targeting miR-375.
33821497	RNA_sequencing	journal of cellular physiology	Moderate mechanical stress suppresses the IL-1β-induced chondrocyte apoptosis by regulating mitochondrial dynamics.
33827672	genetics	arthritis research & therapy	The role of intra-articular neuronal CCR2 receptors in knee joint pain associated with experimental osteoarthritis in mice.
33832532	genetics	arthritis research & therapy	Periostin loss-of-function protects mice from post-traumatic and age-related osteoarthritis.
33834880	lncRNA noncoding_RNA	cartilage	FGD5-AS1 Inhibits Osteoarthritis Development by Modulating miR-302d-3p/TGFBR2 Axis.
33839696	lncRNA	aging	Overexpression of long non-coding RNA AP001505.9 inhibits human hyaline chondrocyte dedifferentiation.
33841653	lncRNA microRNA	american journal of translational research	LncRNA H19 secreted by umbilical cord blood mesenchymal stem cells through microRNA-29a-3p/FOS axis for central sensitization of pain in advanced osteoarthritis.
33841909	mutation	bjr case reports	Mild metatropic dysplasia: emphasis on the magnetic resonance imaging of articular cartilage thickening.
33849596	circular_RNA microRNA	journal of orthopaedic surgery and research	Circ_0116061 regulated the proliferation, apoptosis, and inflammation of osteoarthritis chondrocytes through regulating the miR-200b-3p/SMURF2 axis.
33850295	microRNA	laboratory investigation; a journal of technical methods and pathology	Inhibition of syndecan-4 reduces cartilage degradation in murine models of osteoarthritis through the downregulation of HIF-2α by miR-96-5p.
33853646	genetics	arthritis research & therapy	Upregulated endonuclease Regnase-1 suppresses osteoarthritis by forming a negative feedback loop of catabolic signaling in chondrocytes.
33861510	polymorphism	international journal of rheumatic diseases	Frequency of Growth Differentiation Factor 5 rs143383 and asporin D-repeat polymorphisms in patients with hand and knee osteoarthritis in Kurdistan province, Iran.
33866785	genetics genomics	journal of proteome research	Heterogeneity of Lipid and Protein Cartilage Profiles Associated with Human Osteoarthritis with or without Type 2 Diabetes Mellitus.
33870466	transcriptomics	clinical rheumatology	Comparative transcriptomics and network pharmacology analysis to identify the potential mechanism of celastrol against osteoarthritis.
33878859	microRNA	molecular medicine reports	Cryptotanshinone interferes with chondrocyte apoptosis in osteoarthritis by inhibiting the expression of miR‑574‑5p.
33879632	genomics RNA_sequencing single_cell_sequencing	aging	Two reactive behaviors of chondrocytes in an IL-1β-induced inflammatory environment revealed by the single-cell RNA sequencing.
33880996	genetics microRNA noncoding_RNA	general physiology and biophysics	Silencing of circ-PRKCH protects against lipopolysaccharide (LPS)-evoked chondrocyte damage and extracellular matrix loss by the miR-140-3p/ADAM10 axis.
33890435	genetics	journal of biological regulators and homeostatic agents	Coculture with interleukin-10 overexpressed chondrocytes: a cell therapy model to ameliorate the post-traumatic osteoarthritis development.
33892137	RNA_sequencing	osteoarthritis and cartilage	Alpha defensin-1 attenuates surgically induced osteoarthritis in association with promoting M1 to M2 macrophage polarization.
33892290	genetics mutation	stem cell research	An iPS cell line SDUBMSi0011-A from a multiple epiphyseal dysplasia patient carrying c. 1076T > G mutation in the SMOC2 gene.
33892692	genetics	bmc musculoskeletal disorders	Italian physiotherapists' knowledge of and adherence to osteoarthritis clinical practice guidelines: a cross-sectional study.
33892795	genomics	human genomics	Cathelicidin antimicrobial peptide (CAMP) gene promoter methylation induces chondrocyte apoptosis.
33893371	RNA_sequencing	scientific reports	Transcriptomes in peripheral blood of young females with temporomandibular joint osteoarthritis.
33894271	DNA_methylation RNA_sequencing	life sciences	METTL3 involves the progression of osteoarthritis probably by affecting ECM degradation and regulating the inflammatory response.
33898640	genomics	journal of patient-centered research and reviews	Prevalence of Common Disease Conditions in a Large Cohort of Individuals With Down Syndrome in the United States.
33903094	genomics RNA_sequencing	annals of the rheumatic diseases	Linking chondrocyte and synovial transcriptional profile to clinical phenotype in osteoarthritis.
33915088	genetics	developmental cell	Coordinate regulation of the senescent state by selective autophagy.
33916312	genetics	international journal of molecular sciences	Marine Collagen Hydrolysates Promote Collagen Synthesis, Viability and Proliferation While Downregulating the Synthesis of Pro-Catabolic Markers in Human Articular Chondrocytes.
33924396	genetics RNA_sequencing	nutrients	Association of Gut Microbiome and Vitamin D Deficiency in Knee Osteoarthritis Patients: A Pilot Study.
33926561	genetics microRNA noncoding_RNA	stem cell research & therapy	Curcumin-primed human BMSC-derived extracellular vesicles reverse IL-1β-induced catabolic responses of OA chondrocytes by upregulating miR-126-3p.
33926568	genetics	stem cell research & therapy	Different phenotypes and chondrogenic responses of human menstrual blood and bone marrow mesenchymal stem cells to activin A and TGF-β3.
33927614	RNA_sequencing	frontiers in pharmacology	Effects of Dipsacus asperoides Extract on Monosodium Iodoacetate-Induced Osteoarthritis in Rats Based on Gene Expression Profiling.
33931080	genetics	journal of orthopaedic surgery and research	The long pentraxin PTX3: a novel serum marker to improve the prediction of osteoporosis and osteoarthritis bone-related phenotypes.
33932445	genetics microRNA noncoding_RNA	life sciences	Enhanced miRNA-140 expression of osteoarthritis-affected human chondrocytes cultured in a polymer based three-dimensional (3D) matrix.
33933373	microRNA	international immunopharmacology	Retraction notice to Salidroside protects ATDC5 cells against lipopolysaccharide-induced injury through up-regulation of microRNA-145 in osteoarthritis [Int. Immunopharmacol. 67 (2019) 441-448].
33936160	DNA_methylation	frontiers in genetics	Analysis of mRNA Expression and DNA Methylation Datasets According to the Genomic Distribution of CpG Sites in Osteoarthritis.
33937412	genetics microRNA noncoding_RNA	biomed research international	MicroRNA-210-3p Promotes Chondrogenic Differentiation and Inhibits Adipogenic Differentiation Correlated with HIF-3α Signalling in Bone Marrow Mesenchymal Stem Cells.
33981765	genetics	erj open research	Pleiotropic associations of heterozygosity for the SERPINA1 Z allele in the UK Biobank.
33981845	lncRNA microRNA noncoding_RNA	open life sciences	Long noncoding RNA TUG1 regulates degradation of chondrocyte extracellular matrix via miR-320c/MMP-13 axis in osteoarthritis.
34013174	transcriptomics	iscience	Enhancing the chondrogenic potential of chondrogenic progenitor cells by deleting RAB5C.
34023616	genetics	veterinary immunology and immunopathology	Detection of osteoarthritis in dogs by metabolic, pro-inflammatory and degenerative synovial fluid biomarkers and traditional radiographic screening: A pilot study.
34024188	genetics	international journal of immunopathology and pharmacology	Follicle stimulating hormone and estradiol alter immune response in osteoarthritic mice in an opposite manner.
34040358	genetics noncoding_RNA	clinical interventions in aging	Eight Weeks of High-Intensity Interval Static Strength Training Improves Skeletal Muscle Atrophy and Motor Function in Aged Rats via the PGC-1α/FNDC5/UCP1 Pathway.
34054865	transcriptomics	frontiers in immunology	Interleukin-17A Causes Osteoarthritis-Like Transcriptional Changes in Human Osteoarthritis-Derived Chondrocytes and Synovial Fibroblasts In Vitro.
34093648	circular_RNA microRNA	frontiers in genetics	Exhausting circ_0136474 and Restoring miR-766-3p Attenuate Chondrocyte Oxidative Injury in IL-1β-Induced Osteoarthritis Progression Through Regulating DNMT3A.
34103964	microRNA	journal of inflammation research	Curcumin-Alleviated Osteoarthritic Progression in Rats Fed a High-Fat Diet by Inhibiting Apoptosis and Activating Autophagy via Modulation of MicroRNA-34a.
34124036	lncRNA RNA_sequencing	frontiers in cell and developmental biology	Exosomes Isolated From Bone Marrow Mesenchymal Stem Cells Exert a Protective Effect on Osteoarthritis via lncRNA LYRM4-AS1-GRPR-miR-6515-5p.
34124371	lncRNA microRNA noncoding_RNA	open life sciences	lncRNA myocardial infarction-associated transcript (MIAT) knockdown alleviates LPS-induced chondrocytes inflammatory injury via regulating miR-488-3p/sex determining region Y-related HMG-box 11 (SOX11) axis.
34137553	genetics polymorphism	journal of ayub medical college, abbottabad : jamc	The Role Of Rs12901499 Polymorphism In Association With Smad3 Gene And Osteoarthritis Susceptibility: Systematic Review And Meta-Analysis.
34145804	genetics polymorphism	joint diseases and related surgery	Lack of association between MMP13 (rs3819089), ADAM12 (rs3740199-rs1871054) and ADAMTS14 (rs4747096) genotypes and advanced-stage knee osteoarthritis.
34149433	microRNA	frontiers in pharmacology	MicroRNA-10a-3p Improves Cartilage Degeneration by Regulating CH25H-CYP7B1-RORα Mediated Cholesterol Metabolism in Knee Osteoarthritis Rats.
34168485	genetics mutation	international journal of general medicine	COL2A1 Mutation (c.611G>C) Leads to Early-Onset Osteoarthritis in a Chinese Family.
34177888	genetics	frontiers in immunology	Cross-Tissue Transcriptomic Analysis Leveraging Machine Learning Approaches Identifies New Biomarkers for Rheumatoid Arthritis.
34248845	genetics	frontiers in endocrinology	Sex Steroids and Osteoarthritis: A Mendelian Randomization Study.
34248943	RNA_sequencing	frontiers in immunology	Gene Expression Profiles Analyzed Using Integrating RNA Sequencing, and Microarray Reveals Increased Inflammatory Response, Proliferation, and Osteoclastogenesis in Pigmented Villonodular Synovitis.
34249945	genetics	frontiers in cell and developmental biology	Nasal Septum Deviation as the Consequence of BMP-Controlled Changes to Cartilage Properties.

## Sheet: Filtered_papers
RED = retracted or Journal expression of concern
BLUE = flagged on PubPeer (https://pubpeer.com/) as potentially containing irregularities
PMID	Terms	Journal	Title
31472145	genetics lncRNA microRNA noncoding_RNA	life sciences	LncRNA MALAT1 mediates proliferation of LPS treated-articular chondrocytes by targeting the miR-146a-PI3K/Akt/mTOR axis.
31612476	genetics lncRNA microRNA noncoding_RNA	journal of cellular physiology	miR-146a interacting with lncRNA EPB41L4A-AS1 and lncRNA SNHG7 inhibits proliferation of bone marrow-derived mesenchymal stem cells.
31625803	genetics lncRNA microRNA noncoding_RNA	innate immunity	Long non-coding RNA PVT1, a molecular sponge of miR-26b, is involved in the progression of hyperglycemia-induced collagen degradation in human chondrocytes by targeting CTGF/TGF-β signal ways.
31646754	genetics	arthritis & rheumatology	Intergenerational Transmission of Diet-Induced Obesity, Metabolic Imbalance, and Osteoarthritis in Mice.
31664512	genetics polymorphism	zeitschrift fur rheumatologie	Association between IL-17 gene polymorphisms and circulating IL-17 levels in osteoarthritis: a meta-analysis.
31669118	DNA_methylation genetics	journal of orthopaedic science : official journal of japanese orthopaedic association	Identification of DNA hydroxymethylation associated genes in osteoarthritis by combined analysis of hydroxymethylation and gene expression.
31682073	lncRNA noncoding_RNA RNA_sequencing	arthritis & rheumatology	Regulation of the Inflammatory Synovial Fibroblast Phenotype by Metastasis-Associated Lung Adenocarcinoma Transcript 1 Long Noncoding RNA in Obese Patients With Osteoarthritis.
31713648	DNA_methylation genetics polymorphism	rheumatology international	DNA methyltransferase genes polymorphisms are associated with primary knee osteoarthritis: a matched case-control study.
31743460	genetics	journal of orthopaedic research : official publication of orthopaedic research society	Metabolomics Signature for Non-Responders to Total Joint Replacement Surgery in Primary Osteoarthritis Patients: The Newfoundland Osteoarthritis Study.
31760502	genetics microRNA noncoding_RNA	journal of bone and mineral metabolism	Intra-articular injection of hUC-MSCs expressing miR-140-5p induces cartilage self-repairing in the rat osteoarthritis.
31809639	genetics microRNA noncoding_RNA	bioscience, biotechnology, and biochemistry	miR-455-3p enhances chondrocytes apoptosis and inflammation by targeting COL2A1 in the in vitro osteoarthritis model.
31868949	lncRNA microRNA noncoding_RNA	cell biology international	NEAT1/miR-193a-3p/SOX5 axis regulates cartilage matrix degradation in human osteoarthritis.
31894489	genetics microRNA noncoding_RNA	journal of bone and mineral metabolism	MiR-203 regulates estrogen receptor α and cartilage degradation in IL-1β-stimulated chondrocytes.
31903636	genetics lncRNA microRNA noncoding_RNA	journal of gene medicine	miR-142-5p protects against osteoarthritis through competing with lncRNA XIST.
31906765	genetics microRNA noncoding_RNA	pharmaceutical biology	Astragaloside IV protects ATDC5 cells from lipopolysaccharide-caused damage through regulating miR-203/MyD88.
31910305	epigenetics RNA_sequencing	journal of bone and mineral research : official journal of american society for bone and mineral research	Ezh2 Ameliorates Osteoarthritis by Activating TNFSF13B.
31945409	DNA_methylation genetics genomics	journal of allergy and clinical immunology	Lymphocyte DNA methylation mediates genetic risk at shared immune-mediated disease loci.
31945456	genetics lncRNA noncoding_RNA polymorphism RNA_sequencing single_cell_sequencing	osteoarthritis and cartilage	RNA-seq analysis of chondrocyte transcriptome reveals genetic heterogeneity in LG/J and SM/J murine strains.
31956957	genetics microRNA noncoding_RNA	applied biochemistry and biotechnology	MicroRNA Tough Decoy Knockdowns miR-195 and Represses Hypertrophy in Chondrocytes.
31960487	genetics lncRNA noncoding_RNA	cell biochemistry and function	Identification and functional analysis of long non-coding RNAs in the synovial membrane of osteoarthritis patients.
31961065	genetics RNA_sequencing	arthritis & rheumatology	Identification of Cartilage Microbial DNA Signatures and Associations With Knee and Hip Osteoarthritis.
31982564	genetics transcriptomics	osteoarthritis and cartilage	Microarray analyses of the dorsal root ganglia support a role for innate neuro-immune pathways in persistent pain in experimental osteoarthritis.
31988063	genetics polymorphism	diabetes care	Glucosamine Use, Inflammation, and Genetic Susceptibility, and Incidence of Type 2 Diabetes: A Prospective Study in UK Biobank.
32020624	DNA_methylation genetics RNA_sequencing	journal of cellular physiology	The therapeutic effect of bone marrow-derived mesenchymal stem cells on osteoarthritis is improved by the activation of the KDM6A/SOX9 signaling pathway caused by exposure to hypoxia.
32028542	genetics microRNA noncoding_RNA	journal of gene medicine	Oleanolic acid mitigates interleukin-1β-induced chondrocyte dysfunction by regulating miR-148-3p-modulated FGF2 expression.
32092330	genetics microRNA noncoding_RNA	molecular and cellular probes	Up-regulated miR-374a-3p relieves lipopolysaccharides induced injury in CHON-001 cells via regulating Wingless-type MMTV integration site family member 5B.
32101839	genetics microRNA noncoding_RNA	biological & pharmaceutical bulletin	MiR-140-3p Ameliorates the Progression of Osteoarthritis via Targeting CXCR4.
32103374	genetics polymorphism	clinical rheumatology	A novel variant near LSP1P3 is associated with knee osteoarthritis in the Chinese population.
32135469	genetics	computational biology and chemistry	Identification of key genes and expression profiles in osteoarthritis by co-expressed network analysis.
32140959	genetics polymorphism	molecular biology reports	Multifactor dimensionality reduction reveals a strong gene-gene interaction between STC1 and COL11A1 genes as a possible risk factor of knee osteoarthritis.
32141427	genetics microRNA noncoding_RNA	clinical and experimental rheumatology	AGT, targeted by miR-149-5p, promotes IL-6-induced inflammatory responses of chondrocytes in osteoarthritis via activating JAK2/STAT3 pathway.
32144005	genetics polymorphism	knee	Genetic estrogen receptor alpha gene PvuII polymorphism in susceptibility to knee osteoarthritis in a Chinese Han population: A southern Jiangsu study.
32145378	genetics genomics RNA_sequencing	genomics	Molecular pathology of human knee arthrofibrosis defined by RNA sequencing.
32171788	genetics lncRNA microRNA noncoding_RNA	molecular and cellular probes	LncRNA PVT1 induces chondrocyte apoptosis through upregulation of TNF-α in synoviocytes by sponging miR-211-3p.
32196852	microRNA	journal of gene medicine	Andrographolide mitigates cartilage damage via miR-27-3p-modulated matrix metalloproteinase13 repression.
32198911	genetics microRNA noncoding_RNA	environmental toxicology	MiR-20a inhibits the progression of human arthritis fibroblast-like synoviocytes and inflammatory factor expression by targeting ADAM10.
32199975	genetics	food and chemical toxicology : an international journal published for british industrial biological research association	GR/HDAC2/TGFβR1 pathway contributes to prenatal caffeine induced-osteoarthritis susceptibility in male adult offspring rats.
32220312	genetics	cell	Evolutionary Selection and Constraint on Human Knee Chondrocyte Regulation Impacts Osteoarthritis Risk.
32247266	genetics lncRNA microRNA noncoding_RNA	international immunopharmacology	Long non-coding RNA SNHG15 is a competing endogenous RNA of miR-141-3p that prevents osteoarthritis progression by upregulating BCL2L13 expression.
32248331	lncRNA microRNA noncoding_RNA	inflammation	The Fibroblast-Like Synoviocyte Derived Exosomal Long Non-coding RNA H19 Alleviates Osteoarthritis Progression Through the miR-106b-5p/TIMP2 Axis.
32250658	genetics polymorphism	genetic testing and molecular biomarkers	Analyses of the Genetic Polymorphisms rs3740199 and rs1871054 of the ADAM12 Gene and the Alleles at the rs2073508 Loci of the TGFB1 Gene and Their Contribution to Susceptibility to Primary Knee Osteoarthritis.
32252801	genetics lncRNA microRNA noncoding_RNA	journal of orthopaedic surgery and research	MicroRNA-1202 plays a vital role in osteoarthritis via KCNQ1OT1 has-miR-1202-ETS1 regulatory pathway.
32255771	genetics	medical science monitor : international medical journal of experimental and clinical research	Sex Differences in Osteoarthritis Pathogenesis: A Comprehensive Study Based on Bioinformatics.
32256786	RNA_sequencing	experimental and therapeutic medicine	Ingenuity pathway analysis of human facet joint tissues: Insight into facet joint osteoarthritis.
32281255	genetics RNA_sequencing	arthritis & rheumatology	Genome-Wide Occupancy Profiling Reveals Critical Roles of FoxO1 in Regulating Extracellular Matrix and Circadian Rhythm Genes in Human Chondrocytes.
32283545	genetics microRNA noncoding_RNA	aging	Overexpression of miR-10a-5p facilitates the progression of osteoarthritis.
32289665	genetics lncRNA microRNA noncoding_RNA	international immunopharmacology	LncRNA LINC-PINT increases SOCS1 expression by sponging miR-155-5p to inhibit the activation of ERK signaling pathway in rheumatoid arthritis synovial fibroblasts induced by TNF-α.
32295898	DNA_methylation genetics	science translational medicine	Inhibition of TET1 prevents the development of osteoarthritis and reveals the 5hmC landscape that orchestrates pathogenesis.
32302289	genetics microRNA noncoding_RNA	aging	γ-Mangostin isolated from Garcinia mangostana L. suppresses inflammation and alleviates symptoms of osteoarthritis via modulating miR-124-3p/IL-6/NF-κB signaling.
32307795	lncRNA	journal of gene medicine	LncRNA NEAT1 promotes proliferation of chondrocytes via down-regulation of miR-16-5p in osteoarthritis.
32315726	genetics lncRNA microRNA noncoding_RNA	life sciences	Long-chain non-coding RNA HOTAIR promotes the progression of osteoarthritis via sponging miR-20b/PTEN axis.
32319611	genetics microRNA noncoding_RNA	molecular medicine reports	Exosomes from adipose‑derived stem cells promote chondrogenesis and suppress inflammation by upregulating miR‑145 and miR‑221.
32321579	genetics microRNA noncoding_RNA	hereditas	microRNA-9 might be a novel protective factor for osteoarthritis patients.
32322000	genetics genomics	scientific reports	Proteomic analysis of knee cartilage reveals potential signaling pathways in pathological mechanism of Kashin-Beck disease compared with osteoarthritis.
32323821	genetics microRNA noncoding_RNA	international journal of molecular medicine	Circulating microRNA let‑7e is decreased in knee osteoarthritis, accompanied by elevated apoptosis and reduced autophagy.
32325132	genetics microRNA noncoding_RNA	life sciences	microRNA-1236 promotes chondrocyte apoptosis in osteoarthritis via direct suppression of PIK3R3.
32328683	genetics microRNA noncoding_RNA	inflammation research : official journal of european histamine research society ... [et al.]	MiR-146a-5p promotes IL-1β-induced chondrocyte apoptosis through the TRAF6-mediated NF-kB pathway.
32329819	circular_RNA genetics lncRNA noncoding_RNA	european review for medical and pharmacological sciences	CircPSM3 inhibits the proliferation and differentiation of OA chondrocytes by targeting miRNA-296-5p.
32332704	circular_RNA genetics microRNA noncoding_RNA RNA_sequencing	cell death & disease	CircGCN1L1 promotes synoviocyte proliferation and chondrocyte apoptosis by targeting miR-330-3p and TNF-α in TMJ osteoarthritis.
32335541	genetics microRNA noncoding_RNA	aging	MicroRNA-375 exacerbates knee osteoarthritis through repressing chondrocyte autophagy by targeting ATG2B.
32335722	genetics	metabolomics : official journal of metabolomic society	Differential correlation network analysis identified novel metabolomics signatures for non-responders to total joint replacement in primary osteoarthritis patients.
32336544	genetics lncRNA microRNA noncoding_RNA	biochemical and biophysical research communications	MicroRNA-675-3p regulates IL-1β-stimulated human chondrocyte apoptosis and cartilage degradation by targeting GNG5.
32343998	genetics microRNA noncoding_RNA	life sciences	MiR-455-3p reduces apoptosis and alleviates degeneration of chondrocyte through regulating PI3K/AKT pathway.
32345351	microRNA noncoding_RNA	stem cell research & therapy	Inflammatory priming enhances mesenchymal stromal cell secretome potential as a clinical product for regenerative medicine approaches through secreted factors and EV-miRNAs: the example of joint disease.
32357909	genetics microRNA noncoding_RNA	arthritis research & therapy	MiR-21-5p regulates extracellular matrix degradation and angiogenesis in TMJOA by targeting Spry1.
32364812	genetics lncRNA microRNA noncoding_RNA polymorphism RNA_sequencing	genetic testing and molecular biomarkers	Association of Long-Chain Noncoding RNA H19 and MEG3 Gene Polymorphisms and Their Interaction with Risk of Osteoarthritis in a Chinese Han Population.
32371954	RNA_sequencing	scientific reports	Transcriptional profiling of murine macrophages stimulated with cartilage fragments revealed a strategy for treatment of progressive osteoarthritis.
32377874	microRNA noncoding_RNA	cell and tissue research	Exosomal miR-9-5p secreted by bone marrow-derived mesenchymal stem cells alleviates osteoarthritis by inhibiting syndecan-1.
32377986	genetics	neurogenetics	Polygenic risk scores indicates genetic overlap between peripheral pain syndromes and chronic postsurgical pain.
32388751	DNA_methylation genetics lncRNA microRNA noncoding_RNA RNA_sequencing	clinical rheumatology	LncRNA CTBP1-AS2 is upregulated in osteoarthritis and increases the methylation of miR-130a gene to inhibit chondrocyte proliferation.
32394143	genetics	inflammation research : official journal of european histamine research society ... [et al.]	Jumonji domain containing-3 (JMJD3) inhibition attenuates IL-1β-induced chondrocytes damage in vitro and protects osteoarthritis cartilage in vivo.
32395770	genetics microRNA noncoding_RNA	bioscience reports	miR-122/SIRT1 axis regulates chondrocyte extracellular matrix degradation in osteoarthritis.
32403239	genetics microRNA RNA_sequencing	life	High-Throughput Identification of MiR-145 Targets in Human Articular Chondrocytes.
32404197	genetics microRNA noncoding_RNA	bmc musculoskeletal disorders	MicroRNA-532-5p is implicated in the regulation of osteoporosis by forkhead box O1 and osteoblast differentiation.
32407895	noncoding_RNA	osteoarthritis and cartilage	tRNA-derived fragments (tRFs) regulate post-transcriptional gene expression via AGO-dependent mechanism in IL-1β stimulated chondrocytes.
32424269	DNA_methylation epigenetics genetics genomics	nature reviews. rheumatology	TET1: an epigenetic controller of OA.
32432314	genetics microRNA noncoding_RNA	bioscience reports	miR-137 targets the inhibition of TCF4 to reverse the progression of osteoarthritis through the AMPK/NF-κB signaling pathway.
32435461	lncRNA microRNA	bone & joint research	An integrated analysis of the competing endogenous RNA network and co-expression network revealed seven hub long non-coding RNAs in osteoarthritis.
32437968	genetics	osteoarthritis and cartilage	Genetic correlations between cartilage regeneration and degeneration reveal an inverse relationship.
32452514	genetics polymorphism	bioscience reports	Common variants in LTBP3 gene contributed to the risk of hip osteoarthritis in Han Chinese population.
32455798	genetics microRNA noncoding_RNA	international journal of molecular sciences	Hydrostatic Pressure Regulates Oxidative Stress through microRNA in Human Osteoarthritic Chondrocytes.
32460535	genetics polymorphism	genetic testing and molecular biomarkers	Evaluation of Common Variants in the AKNA Gene and Susceptibility to Knee Osteoarthritis Among the Han Chinese.
32460719	genetics mutation	bmc medical genetics	A novel COMP mutation in a Chinese family with multiple epiphyseal dysplasia.
32466468	genetics	international journal of molecular sciences	Differential Secretome Profiling of Human Osteoarthritic Synoviocytes Treated with Biotechnological Unsulfated and Marine Sulfated Chondroitins.
32468015	genetics lncRNA noncoding_RNA	molecular medicine reports	Knockdown of long non‑coding RNA AK094629 attenuates the interleukin‑1β induced expression of interleukin‑6 in synovium‑derived mesenchymal stem cells from the temporomandibular joint.
32471379	genetics mutation	bmc medical genetics	A novel deletion variant in TRAPPC2 causes spondyloepiphyseal dysplasia tarda in a five-generation Chinese family.
32476580	microRNA	cell cycle	CircRNA-UBE2G1 regulates LPS-induced osteoarthritis through miR-373/HIF-1a axis.
32481242	microRNA noncoding_RNA	journal of musculoskeletal & neuronal interactions	Expression of miR-204 in patients with osteoarthritis and its damage to chondrocytes.
32492888	genetics microRNA noncoding_RNA	cells	Resistin Enhances VCAM-1 Expression and Monocyte Adhesion in Human Osteoarthritis Synovial Fibroblasts by Inhibiting MiR-381 Expression through the PKC, p38, and JNK Signaling Pathways.
32495857	genetics lncRNA noncoding_RNA	european review for medical and pharmacological sciences	LncRNA MEG3 inhibits proliferation and promotes apoptosis of synovial cells in rats with knee osteoarthritis by regulating PTEN.
32496000	DNA_methylation	febs open bio	Alterations in DNA methylation profiles in cancellous bone of postmenopausal women with osteoporosis.
32499111	genetics mutation	biochemical and biophysical research communications	Epigenetic regulation of chondrocyte hypertrophy and apoptosis through Sirt1/P53/P21 pathway in surgery-induced osteoarthritis.
32511063	genetics genomics lncRNA noncoding_RNA	genetic testing and molecular biomarkers	LncRNAs H19 and MEG3 as Universal Indicators of Metabolic Derangements?
32521454	genetics lncRNA microRNA noncoding_RNA	biomedicine & pharmacotherapy = biomedecine & pharmacotherapie	Long non-coding RNA XIST contributes to osteoarthritis progression via miR-149-5p/DNMT3A axis.
32522568	circular_RNA genetics microRNA noncoding_RNA	life sciences	Circular RNA-9119 protects IL-1β-treated chondrocytes from apoptosis in an osteoarthritis cell model by intercepting the microRNA-26a/PTEN axis.
32526967	genetics microRNA noncoding_RNA	international journal of molecular sciences	Ablation of the miRNA Cluster 24 Has Profound Effects on Extracellular Matrix Protein Abundance in Cartilage.
32528301	microRNA	frontiers in physiology	Exosomal MicroRNA-320a Derived From Mesenchymal Stem Cells Regulates Rheumatoid Arthritis Fibroblast-Like Synoviocyte Activation by Suppressing CXCL9 Expression.
32537881	polymorphism	international journal of rheumatic diseases	Common variants in IL17F gene contributed to the risk of hip osteoarthritis susceptibility in Han Chinese population.
32541446	genetics lncRNA noncoding_RNA	medicine	Cell cycle-related lncRNAs and mRNAs in osteoarthritis chondrocytes in a Northwest Chinese Han Population.
32548158	polymorphism	world journal of clinical cases	Role of IL-17 gene polymorphisms in osteoarthritis: A meta-analysis based on observational studies.
32557253	genetics polymorphism	clinical rheumatology	Ancestral contribution of the muscle-specific creatine kinase (CKM) polymorphism rs4884 in the knee osteoarthritis risk: a preliminary study.
32557900	lncRNA RNA_sequencing	journal of clinical laboratory analysis	A landscape of circulating long non-coding RNA (lncRNA) expression profile and the predictive value of candidate lncRNAs for disease risk of knee osteoarthritis.
32558342	genetics mutation RNA_sequencing	molecular genetics & genomic medicine	Variable clinical expression of Stickler Syndrome: A case report of a novel COL11A1 mutation.
32562373	microRNA noncoding_RNA	journal of cellular and molecular medicine	MiR-155 promotes interleukin-1β-induced chondrocyte apoptosis and catabolic activity by targeting PIK3R1-mediated PI3K/Akt pathway.
32571421	genetics	journal of orthopaedic surgery and research	Identification of a potential gene target for osteoarthritis based on bioinformatics analyses.
32574164	DNA_methylation genetics	plos one	Effects of 5-aza-2´-deoxycytidine on primary human chondrocytes from osteoarthritic patients.
32576007	genetics lncRNA microRNA noncoding_RNA	annals of palliative medicine	Regulation of lncRNA-H19/miR-140-5p in cartilage matrix degradation and calcification in osteoarthritis.
32580029	DNA_methylation epigenetics polymorphism RNA_sequencing single_cell_sequencing	osteoarthritis and cartilage	Multi-tissue epigenetic analysis of the osteoarthritis susceptibility locus mapping to the plectin gene PLEC.
32584470	microRNA	journal of gene medicine	miR-877-5p alleviates chondrocyte dysfunction in osteoarthritis models via repressing FOXM1.
32586320	genetics genomics	bmc molecular and cell biology	Alterations in the chondrocyte surfaceome in response to pro-inflammatory cytokines.
32587327	genetics genomics polymorphism	communications biology	Analysis of genetically independent phenotypes identifies shared genetic factors associated with chronic musculoskeletal pain conditions.
32596320	genetics polymorphism	biomed research international	Association between the MMP-1-1607 1G/2G Polymorphism and Osteoarthritis Risk: A Systematic Review and Meta-Analysis.
32597559	microRNA	international journal of rheumatic diseases	MiR-1207-5p/CX3CR1 axis regulates the progression of osteoarthritis via the modulation of the activity of NF-κB pathway.
32606371	genetics noncoding_RNA	scientific reports	SnoRNA signatures in cartilage ageing and osteoarthritis.
32615822	microRNA noncoding_RNA	experimental biology and medicine	Exosomes derived from synovial fibroblasts under hypoxia aggravate rheumatoid arthritis by regulating Treg/Th17 balance.
32616761	genetics RNA_sequencing single_cell_sequencing	scientific reports	Synovial cell cross-talk with cartilage plays a major role in the pathogenesis of osteoarthritis.
32626917	genetics microRNA noncoding_RNA	international journal of molecular medicine	MicroRNA‑1 regulates the development of osteoarthritis in a Col2a1‑Cre‑ERT2/GFPfl/fl‑RFP‑miR‑1 mouse model of osteoarthritis through the downregulation of Indian hedgehog expression.
32633338	circular_RNA	european review for medical and pharmacological sciences	CircVCAN regulates the proliferation and apoptosis of osteoarthritis chondrocyte through NF-κB signaling pathway.
32635763	epigenetics genetics lncRNA microRNA noncoding_RNA	dna and cell biology	Positive Feedback Loop LINC00511/miR-150-5p/SP1 Modulates Chondrocyte Apoptosis and Proliferation in Osteoarthritis.
32640306	genetics RNA_sequencing single_cell_sequencing	gene	Single cell sequencing revealed the underlying pathogenesis of the development of osteoarthritis.
32643707	genetics lncRNA microRNA noncoding_RNA	medical science monitor : international medical journal of experimental and clinical research	Long Non-Coding RNA (lncRNA) Small Nucleolar RNA Host Gene 15 (SNHG15) Alleviates Osteoarthritis Progression by Regulation of Extracellular Matrix Homeostasis.
32644930	lncRNA polymorphism	european journal of rheumatology	A single-nucleotide polymorphism (rs8176070) of lncRNA PART1 may reflect the risk for knee osteoarthritis.
32650720	genetics lncRNA noncoding_RNA	bmc molecular and cell biology	A long non-coding RNA, HOTAIR, promotes cartilage degradation in osteoarthritis by inhibiting WIF-1 expression and activating Wnt pathway.
32653484	genetics genomics transcriptomics	clinica chimica acta; international journal of clinical chemistry	Insight into osteoarthritis through integrative analysis of metabolomics and transcriptomics.
32660984	genetics microRNA noncoding_RNA RNA_sequencing transcriptomics	rna	microRNA-seq of cartilage reveals an overabundance of miR-140-3p which contains functional isomiRs.
32673666	genetics microRNA noncoding_RNA	life sciences	NF-κB promotes osteoclast differentiation by overexpressing MITF via down regulating microRNA-1276 expression.
32673817	circular_RNA genetics microRNA noncoding_RNA	molecular immunology	Hsa_circ_0088036 promotes the proliferation and migration of fibroblast-like synoviocytes by sponging miR-140-3p and upregulating SIRT 1 expression in rheumatoid arthritis.
32679142	genetics lncRNA microRNA noncoding_RNA	life sciences	LncRNA LOXL1-AS1 is transcriptionally activated by JUND and contributes to osteoarthritis progression via targeting the miR-423-5p/KDM5C axis.
32681364	genetics polymorphism	clinical rheumatology	Association study of the functional variants of the GLIS3 gene with risk of knee osteoarthritis.
32685450	genetics lncRNA noncoding_RNA	biomed research international	Identification of lncRNA and mRNA Biomarkers in Osteoarthritic Degenerative Meniscus by Weighted Gene Coexpression Network and Competing Endogenous RNA Network Analysis.
32693649	genetics microRNA noncoding_RNA	journal of dental research	MicroRNA-29b Promotes Subchondral Bone Loss in TMJ Osteoarthritis.
32700968	epigenetics genetics lncRNA noncoding_RNA	dna and cell biology	Long Noncoding RNAs as Bone Marrow Stem Cell Regulators in Osteoporosis.
32700984	genetics microRNA noncoding_RNA polymorphism	genetic testing and molecular biomarkers	Elucidation of the Mechanism by Which a ADAMTS5 Gene MicroRNA-Binding Site Single Nucleotide Polymorphism Affects the Risk of Osteoarthritis.
32703413	genetics lncRNA microRNA noncoding_RNA RNA_sequencing	biochemical and biophysical research communications	The long noncoding RNA H19 attenuates force-driven cartilage degeneration via miR-483-5p/Dusp5.
32705174	genetics microRNA noncoding_RNA	molecular medicine reports	Downregulation of miR‑486‑5p alleviates LPS‑induced inflammatory injury, oxidative stress and apoptosis in Chondrogenic cell ATDC5 by targeting NRF1.
32709223	genetics microRNA noncoding_RNA	bmc musculoskeletal disorders	MicroRNA-410-3p modulates chondrocyte apoptosis and inflammation by targeting high mobility group box 1 (HMGB1) in an osteoarthritis mouse model.
32732957	circular_RNA genetics microRNA noncoding_RNA	cell death & disease	LEF1 mediates osteoarthritis progression through circRNF121/miR-665/MYD88 axis via NF-кB signaling pathway.
32738291	microRNA	osteoarthritis and cartilage	Sequencing identifies a distinct signature of circulating microRNAs in early radiographic knee osteoarthritis.
32738890	genetics lncRNA microRNA noncoding_RNA	bmc musculoskeletal disorders	LncRNA SNHG9 is downregulated in osteoarthritis and inhibits chondrocyte apoptosis by downregulating miR-34a through methylation.
32742398	lncRNA microRNA	experimental and therapeutic medicine	LncRNA MIR4435-2HG inhibits the progression of osteoarthritis through miR-510-3p sponging.
32747445	genetics	journal of biological chemistry	Progranulin modulates cartilage-specific gene expression via sirtuin 1-mediated deacetylation of the transcription factors SOX9 and P65.
32754258	genetics microRNA noncoding_RNA	theranostics	Yeast Cell wall Particle mediated Nanotube-RNA delivery system loaded with miR365 Antagomir for Post-traumatic Osteoarthritis Therapy via Oral Route.
32755071	DNA_methylation genetics polymorphism	arthritis & rheumatology	Multi-Tissue Epigenetic and Gene Expression Analysis Combined With Epigenome Modulation Identifies RWDD2B as a Target of Osteoarthritis Susceptibility.
32765678	microRNA	experimental and therapeutic medicine	miR-17-5p and miR-19b-3p prevent osteoarthritis progression by targeting EZH2.
32767318	circular_RNA genetics microRNA noncoding_RNA	european review for medical and pharmacological sciences	CircTMBIM6 promotes osteoarthritis-induced chondrocyte extracellular matrix degradation via miR-27a/MMP13 axis.
32767319	circular_RNA genetics microRNA noncoding_RNA	european review for medical and pharmacological sciences	Low expression of CircRNA HIPK3 promotes osteoarthritis chondrocyte apoptosis by serving as a sponge of miR-124 to regulate SOX8.
32767602	genetics microRNA noncoding_RNA RNA_sequencing	faseb journal : official publication of federation of american societies for experimental biology	The miRNA-mRNA interactome of murine induced pluripotent stem cell-derived chondrocytes in response to inflammatory cytokines.
32770398	genetics genomics lncRNA microRNA noncoding_RNA	journal of bone and mineral metabolism	Long non-coding RNA PCAT-1 regulates apoptosis of chondrocytes in osteoarthritis by sponging miR-27b-3p.
32771051	genetics	journal of orthopaedic surgery and research	Bioinformatics analysis of differentially expressed genes in subchondral bone in early experimental osteoarthritis using microarray data.
32775469	genetics RNA_sequencing single_cell_sequencing	journal of immunology research	Single-Cell Transcriptome Analysis Profile of Meniscal Tissue Macrophages in Human Osteoarthritis.
32776418	DNA_methylation genetics microRNA noncoding_RNA	journal of cellular and molecular medicine	Curcumin reinforces MSC-derived exosomes in attenuating osteoarthritis via modulating the miR-124/NF-kB and miR-143/ROCK1/TLR9 signalling pathways.
32778764	genetics noncoding_RNA RNA_sequencing	scientific reports	Impaired chondrocyte U3 snoRNA expression in osteoarthritis impacts the chondrocyte protein translation apparatus.
32784380	genomics	metabolites	Metabolomic Signature of Amino Acids, Biogenic Amines and Lipids in Blood Serum of Patients with Severe Osteoarthritis.
32784773	genetics microRNA noncoding_RNA RNA_sequencing	international journal of molecular sciences	Small Non-Coding RNAome of Ageing Chondrocytes.
32785809	genetics	clinical rheumatology	Identifying the hub gene and immune infiltration of osteoarthritis by bioinformatical methods.
32790946	genetics microRNA noncoding_RNA	faseb journal : official publication of federation of american societies for experimental biology	Resistin enhances IL-1β and TNF-α expression in human osteoarthritis synovial fibroblasts by inhibiting miR-149 expression via the MEK and ERK pathways.
32793194	genetics polymorphism	frontiers in immunology	IL-15 and IL15RA in Osteoarthritis: Association With Symptoms and Protease Production, but Not Structural Severity.
32802182	circular_RNA microRNA noncoding_RNA	theranostics	CircCDK14 protects against Osteoarthritis by sponging miR-125a-5p and promoting the expression of Smad2.
32808034	genetics genomics	international journal of epidemiology	The causal effects of health conditions and risk factors on social and socioeconomic outcomes: Mendelian randomization in UK Biobank.
32814390	genetics microRNA noncoding_RNA	acs applied materials & interfaces	Chondrocyte-Targeted MicroRNA Delivery by Engineered Exosomes toward a Cell-Free Osteoarthritis Therapy.
32817542	genetics	proceedings of the national academy of sciences of the united states of america	Nuclear mechanosensing controls MSC osteogenic potential through HDAC epigenetic remodeling.
32832544	genetics	biomed research international	Study of Osteoarthritis-Related Hub Genes Based on Bioinformatics Analysis.
32833795	genetics	pain	Metabolomic analysis coupled with extreme phenotype sampling identified that lysophosphatidylcholines are associated with multisite musculoskeletal pain.
32840049	genetics lncRNA noncoding_RNA RNA_sequencing	arthritis & rheumatology	Elucidating Epigenetic Regulation by Identifying Functional cis-Acting Long Noncoding RNAs and Their Targets in Osteoarthritic Articular Cartilage.
32846772	genetics mutation	medicine	Short stature with precocious puberty caused by aggrecan gene mutation: A case report.
32856377	microRNA	biofactors	Inhibition of microRNA-27b-3p relieves osteoarthritis pain via regulation of KDM4B-dependent DLX5.
32871523	genetics RNA_sequencing	phytomedicine : international journal of phytotherapy and phytopharmacology	Safflower yellow alleviates osteoarthritis and prevents inflammation by inhibiting PGE2 release and regulating NF-κB/SIRT1/AMPK signaling pathways.
32872047	genetics RNA_sequencing single_cell_sequencing	medicine	Identification of the key gene and pathways associated with osteoarthritis via single-cell RNA sequencing on synovial fibroblasts.
32878268	genetics RNA_sequencing	international journal of molecular sciences	The Lysine Specific Demethylase-1 Negatively Regulates the COL9A1 Gene in Human Articular Chondrocytes.
32880393	genetics microRNA noncoding_RNA	bioscience reports	MicroRNA-197 regulates chondrocyte proliferation, migration, and inflammation in pathogenesis of osteoarthritis by targeting EIF4G2.
32881662	microRNA	combinatorial chemistry & high throughput screening	Gene Expression Profiling Analysis to Identify Key Genes and Underlying Mechanisms in Meniscus of Osteoarthritis Patients.
32885253	genetics RNA_sequencing	rheumatology	Identification and characterization of two consistent osteoarthritis subtypes by transcriptome and clinical data integration.
32891768	epigenetics genetics genomics	osteoarthritis and cartilage	Role of epigenetics in the pathogenesis and progression of osteoarthritis AK Sorial et al. Multi-tissue epigenetic analysis of the osteoarthritis susceptibility locus mapping to the plectin gene PLEC.
32894532	microRNA noncoding_RNA	european review for medical and pharmacological sciences	MiR-145 targeting BNIP3 reduces apoptosis of chondrocytes in osteoarthritis through Notch signaling pathway.
32902234	genetics microRNA noncoding_RNA	clinical laboratory	Enhanced Serum miR-153-3p Promotes the Development of Knee Osteoarthritis by Targeting SOST.
32912331	genetics	arthritis research & therapy	The combination of an inflammatory peripheral blood gene expression and imaging biomarkers enhance prediction of radiographic progression in knee osteoarthritis.
32917285	genetics microRNA noncoding_RNA	stem cell research & therapy	MicroRNA-27b targets CBFB to inhibit differentiation of human bone marrow mesenchymal stem cells into hypertrophic chondrocytes.
32925767	genetics	medicine	Identification of genes and pathways associated with subchondral bone in osteoarthritis via bioinformatic analysis.
32928309	genetics polymorphism	arthritis research & therapy	Association between growth differentiation factor 5 rs143383 genetic polymorphism and the risk of knee osteoarthritis among Caucasian but not Asian: a meta-analysis.
32931797	genetics lncRNA microRNA noncoding_RNA	life sciences	LncRNA ARFRP1 knockdown inhibits LPS-induced the injury of chondrocytes by regulation of NF-κB pathway through modulating miR-15a-5p/TLR4 axis.
32938906	genetics lncRNA noncoding_RNA	cell death & disease	LncRNA MM2P-induced, exosome-mediated transfer of Sox9 from monocyte-derived cells modulates primary chondrocytes.
32940959	genetics genomics	arthritis & rheumatology	Familial Clustering of Erosive Hand Osteoarthritis in a Large Statewide Cohort.
32945465	genetics microRNA noncoding_RNA	molecular medicine reports	Identification of pivotal genes and pathways in the synovial tissue of patients with rheumatoid arthritis and osteoarthritis through integrated bioinformatic analysis.
32946669	microRNA	febs open bio	MiR-17-3p inhibits osteoblast differentiation by downregulating Sox6 expression.
32950972	microRNA	aging	MiR-520d-5p modulates chondrogenesis and chondrocyte metabolism through targeting HDAC1.
32967481	lncRNA	connective tissue research	LncRNA SNHG5 promotes chondrocyte proliferation and inhibits apoptosis in osteoarthritis by regulating miR-10a-5p/H3F3B axis.
32978775	DNA_methylation epigenetics genetics RNA_sequencing	annals of new york academy of sciences	Changes in DNA methylation accompany changes in gene expression during chondrocyte hypertrophic differentiation in vitro.
32978834	microRNA	journal of clinical laboratory analysis	Correlation between single nucleotide polymorphisms in CXCR4 microRNA binding site and the susceptibility to knee osteoarthritis in Han Chinese population.
32979201	DNA_methylation	methods in molecular biology	Mapping 5-Hydroxymethylcytosine (5hmC) Modifications in Skeletal Tissues Using High-Throughput Sequencing.
32980524	genetics mutation	european journal of medical genetics	Dual diagnosis of osteogenesis imperfecta (OI) and short stature and advanced bone age with or without early-onset osteoarthritis and/or osteochondritis dissecans (SSOAOD) reveals a cumulative effect on stature caused by mutations in COL1A1 and ACAN genes.
32980988	circular_RNA genetics	human cell	Knockdown of hsa_circ_0037658 inhibits the progression of osteoarthritis via inducing autophagy.
33027520	genetics	rheumatology	Mendelian randomization provides evidence for a causal effect of higher serum IGF-1 concentration on risk of hip and knee osteoarthritis.
33034147	genetics microRNA noncoding_RNA RNA_sequencing	arthritis & rheumatology	MicroRNA-34a-5p Promotes Joint Destruction During Osteoarthritis.
33036557	genetics polymorphism	bmc medical genetics	The IL-6 rs12700386 polymorphism is associated with an increased risk of developing osteoarthritis in the knee in the Chinese Han population: a case-control study.
33037617	circular_RNA	journal of cellular physiology	Circular RNA CircCDH13 contributes to the pathogenesis of osteoarthritis via CircCDH13/miR-296-3p/PTEN axis.
33040229	genetics lncRNA microRNA noncoding_RNA	human cell	LncRNA NEAT1 regulates chondrocyte proliferation and apoptosis via targeting miR-543/PLA2G4A axis.
33042421	microRNA	american journal of translational research	MicroRNA-613 alleviates IL-1β-induced injury in chondrogenic CHON-001 cells by targeting fibronectin 1.
33055079	genetics genomics polymorphism	annals of the rheumatic diseases	Genome-wide association of phenotypes based on clustering patterns of hand osteoarthritis identify WNT9A as novel osteoarthritis gene.
33057008	RNA_sequencing	cell death & disease	Growth factors-based beneficial effects of platelet lysate on umbilical cord-derived stem cells and their synergistic use in osteoarthritis treatment.
33072083	genetics RNA_sequencing	frontiers in immunology	Human Chondrocyte Activation by Toxins From Premolis semirufa, an Amazon Rainforest Moth Caterpillar: Identifying an Osteoarthritis Signature.
33073352	genetics	journal of anatomy	AC joint osteoarthritis: The role of genetics. An MRI evaluation of asymptomatic elderly twins.
33077471	transcriptomics	annals of the rheumatic diseases	OATargets: a knowledge base of genes associated with osteoarthritis joint damage in animals.
33083326	lncRNA	iranian journal of public health	The Expression and Diagnostic Value of LncRNA H19 in the Blood of Patients with Osteoarthritis.
33093892	microRNA	experimental and therapeutic medicine	TUG1 knockdown promoted viability and inhibited apoptosis and cartilage ECM degradation in chondrocytes via the miR-17-5p/FUT1 pathway in osteoarthritis.
33094798	circular_RNA genetics microRNA noncoding_RNA	bioscience reports	CircSERPINE2 weakens IL-1β-caused apoptosis and extracellular matrix degradation of chondrocytes by regulating miR-495/TGFBR2 axis.
33099538	circular_RNA genetics lncRNA microRNA noncoding_RNA RNA_sequencing	aging	Down-regulated ciRS-7/up-regulated miR-7 axis aggravated cartilage degradation and autophagy defection by PI3K/AKT/mTOR activation mediated by IL-17A in osteoarthritis.
33109253	genetics microRNA noncoding_RNA	arthritis research & therapy	Mesenchymal stem cell-derived exosomal microRNA-136-5p inhibits chondrocyte degeneration in traumatic osteoarthritis by targeting ELF3.
33109602	microRNA	annals of the rheumatic diseases	Precise targeting of miR-141/200c cluster in chondrocytes attenuates osteoarthritis development.
33112260	genetics polymorphism	european journal of endocrinology	Variants of FOXO3 and RPA3 genes affecting IGF-1 levels alter the risk of development of primary osteoarthritis.
33115953	genetics RNA_sequencing	science translational medicine	Mohawk is a transcription factor that promotes meniscus cell phenotype and tissue repair and reduces osteoarthritis severity.
33122130	RNA_sequencing	journal of proteomics	Identification of 4-hydroxynonenal-modified proteins in human osteoarthritic chondrocytes.
33125858	circular_RNA	molecular therapy : journal of american society of gene therapy	Circular RNA circPDE4D Protects against Osteoarthritis by Binding to miR-103a-3p and Regulating FGF18.
33128918	lncRNA	cytokine	Long non-coding RNA XIST regulates chondrogenic differentiation of synovium-derived mesenchymal stem cells from temporomandibular joint via miR-27b-3p/ADAMTS-5 axis.
33135071	circular_RNA	journal of biochemistry	CircRNA_0092516 regulates chondrocyte proliferation and apoptosis in osteoarthritis through the miR-337-3p/PTEN axis.
33139312	genetics genomics	annals of the rheumatic diseases	Parsing multiomics landscape of activated synovial fibroblasts highlights drug targets linked to genetic risk of rheumatoid arthritis.
33144571	epigenetics	cell death & disease	Targeting miR-18a sensitizes chondrocytes to anticytokine therapy to prevent osteoarthritis progression.
33147588	microRNA noncoding_RNA RNA_sequencing	international archives of allergy and immunology	Upregulated ox40l Can Be Inhibited by miR-146a-5p in Condylar Chondrocytes Induced by IL-1β and TNF-α: A Possible Regulatory Mechanism in Osteoarthritis.
33161100	microRNA	osteoarthritis and cartilage	Regulation of inflammatory and catabolic responses to IL-1β in rat articular chondrocytes by microRNAs miR-122 and miR-451.
33161770	genetics microRNA noncoding_RNA	journal of international medical research	Effects of miR-146a-5p on chondrocyte interleukin-1β-induced inflammation and apoptosis involving thioredoxin interacting protein regulation.
33168412	genetics lncRNA noncoding_RNA	international immunopharmacology	Long noncoding RNA LINC00671 exacerbates osteoarthritis by promoting ONECUT2-mediated Smurf2 expression and extracellular matrix degradation.
33171176	genetics	life sciences	Silencing SGK1 alleviates osteoarthritis through epigenetic regulation of CREB1 and ABCA1 expression.
33174011	genetics lncRNA microRNA noncoding_RNA	molecular medicine reports	Knockdown of exosome‑mediated lnc‑PVT1 alleviates lipopolysaccharide‑induced osteoarthritis progression by mediating the HMGB1/TLR4/NF‑κB pathway via miR‑93‑5p.
33174473	microRNA	bone & joint research	Role of microRNA in muscle regeneration and diseases related to muscle dysfunction in atrophy, cachexia, osteoporosis, and osteoarthritis.
33177241	DNA_methylation genetics microRNA noncoding_RNA	aging	Downregulation of microRNA-29b by DNMT3B decelerates chondrocyte apoptosis and the progression of osteoarthritis via PTHLH/CDK4/RUNX2 axis.
33177650	genetics	scientific reports	EZH2 inhibition reduces cartilage loss and functional impairment related to osteoarthritis.
33181041	genetics polymorphism	genetic testing and molecular biomarkers	Association of rs2862851 in TGFA Gene with Peripheral TGFA Levels and the Severity of Knee Osteoarthritis in the Han Chinese Population.
33187014	genetics microRNA noncoding_RNA	journal of oral pathology & medicine : official publication of international association of oral pathologists and american academy of oral pathology	MicroRNA-101a-3p could be involved in the pathogenesis of temporomandibular joint osteoarthritis by mediating UBE2D1 and FZD4.
33190006	genetics microRNA noncoding_RNA	molecular immunology	MiR-582-3p alleviates osteoarthritis progression by targeting YAP1.
33203108	genetics	international journal of molecular sciences	Histological Evaluation and Gene Expression Profiling of Autophagy-Related Genes for Cartilage of Young and Senescent Rats.
33203447	genetics RNA_sequencing	arthritis research & therapy	Widespread regulation of gene expression by glucocorticoids in chondrocytes from patients with osteoarthritis as determined by RNA-Seq.
33204424	genetics	clinical & translational immunology	Proteomic analysis of extracellular vesicles reveals an immunogenic cargo in rheumatoid arthritis synovial fluid.
33205602	circular_RNA RNA_sequencing	journal of cellular and molecular medicine	Circular RNA circANKRD36 regulates Casz1 by targeting miR-599 to prevent osteoarthritis chondrocyte apoptosis and inflammation.
33207573	genetics RNA_sequencing	international journal of molecular sciences	Identification and Characterization of the Intra-Articular Microbiome in the Osteoarthritic Knee.
33215412	genetics lncRNA microRNA noncoding_RNA	european review for medical and pharmacological sciences	LncRNA GAS5 induces chondrocyte apoptosis by down-regulating miR-137.
33215510	microRNA	cartilage	MicroRNA-1 Modulates Chondrocyte Phenotype by Regulating FZD7 of Wnt/β-Catenin Signaling Pathway.
33218941	genetics lncRNA noncoding_RNA	international immunopharmacology	Long non-coding RNA SNHG1 regulates rheumatoid synovial invasion and proliferation by interaction with PTBP1.
33227396	genetics RNA_sequencing	gene	Low-intensity pulsed ultrasound promotes aggrecan expression via ZNT-9 in temporomandibular joint chondrocytes.
33227438	mutation polymorphism	osteoarthritis and cartilage	The Matrilin-3 T298M mutation predisposes for post-traumatic osteoarthritis in a knock-in mouse model.
33228708	genetics microRNA noncoding_RNA	journal of orthopaedic surgery and research	miR-129-3p alleviates chondrocyte apoptosis in knee joint fracture-induced osteoarthritis through CPEB1.
33230479	microRNA	molecular therapy. nucleic acids	The Synovium Attenuates Cartilage Degeneration in KOA through Activation of the Smad2/3-Runx1 Cascade and Chondrogenesis-related miRNAs.
33231490	microRNA	bone & joint research	Knockout of miR-21-5p alleviates cartilage matrix degradation by targeting Gdf5 in temporomandibular joint osteoarthritis.
33231507	circular_RNA lncRNA microRNA noncoding_RNA	stem cells and development	Novel Insights Into the Role of N6-Methyladenosine RNA Modification in Bone Pathophysiology.
33233966	lncRNA	human & experimental toxicology	LncRNA MIAT regulated by selenium and T-2 toxin increases NF-κB-p65 activation, promoting the progress of Kashin-Beck Disease.
33240879	microRNA	frontiers in cell and developmental biology	Inhibition of miR-490-5p Promotes Human Adipose-Derived Stem Cells Chondrogenesis and Protects Chondrocytes via the PITPNM1/PI3K/AKT Axis.
33240895	DNA_methylation	frontiers in cell and developmental biology	The Methylation Pattern for Knee and Hip Osteoarthritis.
33248223	genetics genomics	osteoarthritis and cartilage	Transcriptional response of human articular chondrocytes treated with fibronectin fragments: an in vitro model of the osteoarthritis phenotype.
33256611	genetics genomics RNA_sequencing	bmc genomics	Differential gene expression analysis reveals pathways important in early post-traumatic osteoarthritis in an equine model.
33258547	genetics RNA_sequencing	arthritis & rheumatology	RNA Sequencing Reveals Interacting Key Determinants of Osteoarthritis Acting in Subchondral Bone and Articular Cartilage: Identification of IL11 and CHADL as Attractive Treatment Targets.
33261260	genetics	journal of biological regulators and homeostatic agents	Effects of NGF and BDNF on chondrocytes: a microarray analysis.
33275235	genetics microRNA noncoding_RNA	european review for medical and pharmacological sciences	MiR-34a-5p inhibits fibroblast‑like synoviocytes proliferation via XBP1.
33283483	lncRNA noncoding_RNA	orthopaedic surgery	Differentiation Antagonizing Non-protein Coding RNA Knockdown Alleviates Lipopolysaccharide-Induced Inflammatory Injury and Apoptosis in Human Chondrocyte Primary Chondrocyte Cells Through Upregulating miRNA-19a-3p.
33292128	microRNA	combinatorial chemistry & high throughput screening	Exploring the mystery of osteoarthritis using bioinformatics analysis from cartilage tissue.
33294294	microRNA	molecular therapy. nucleic acids	Synovial Mesenchymal Stem Cell-Derived EV-Packaged miR-31 Downregulates Histone Demethylase KDM2A to Prevent Knee Osteoarthritis.
33294296	microRNA	molecular therapy. nucleic acids	TWIST1-MicroRNA-10a-MAP3K7 Axis Ameliorates Synovitis of Osteoarthritis in Fibroblast-like Synoviocytes.
33296783	genetics lncRNA microRNA noncoding_RNA	international immunopharmacology	LncRNA SNHG7 alleviates IL-1β-induced osteoarthritis by inhibiting miR-214-5p-mediated PPARGC1B signaling pathways.
33300061	genetics lncRNA microRNA noncoding_RNA	molecular medicine reports	lncRNA SNHG16 promotes the occurrence of osteoarthritis by sponging miR‑373‑3p.
33303006	genetics microRNA noncoding_RNA	stem cell research & therapy	MiR-218 affects hypertrophic differentiation of human mesenchymal stromal cells during chondrogenesis via targeting RUNX2, MEF2C, and COL10A1.
33305412	circular_RNA	journal of gene medicine	CircADAMTS6/miR-431-5p axis regulate interleukin-1β induced chondrocyte apoptosis.
33305725	lncRNA	die pharmazie	LncRNA RMRP knockdown promotes proliferation and inhibits apoptosis in osteoarthritis chondrocytes by miR-206/CDK9 axis.
33310311	genetics RNA_sequencing transcriptomics	phytomedicine : international journal of phytotherapy and phytopharmacology	Protective effects of Phlomis umbrosa extract on a monosodium iodoacetate-induced osteoarthritis model and prediction of molecular mechanisms using transcriptomics.
33312370	RNA_sequencing single_cell_sequencing	american journal of translational research	Single-cell rna seq analysis identifies the biomarkers and differentiation of chondrocyte in human osteoarthritis.
33315200	genetics noncoding_RNA	methods in molecular biology	Small Nucleolar RNA Expression Profiling in Cartilage.
33315203	genetics microRNA noncoding_RNA	methods in molecular biology	MicroRNAs and Regulation of Autophagy in Chondrocytes.
33316267	genetics microRNA noncoding_RNA	life sciences	Inhibited microRNA-218-5p attenuates synovial inflammation and cartilage injury in rats with knee osteoarthritis by promoting sclerostin.
33318505	genetics microRNA noncoding_RNA	scientific reports	The role of microRNA-3085 in chondrocyte function.
33325525	genetics	bioscience reports	Identification of novel biomarkers and candidate small molecule drugs in rheumatoid arthritis and osteoarthritis based on bioinformatics analysis of high-throughput data.
33325553	DNA_methylation epigenetics genetics	journal of orthopaedic research : official publication of orthopaedic research society	An evolutionary perspective of DNA methylation patterns in skeletal tissues using a baboon model of osteoarthritis.
33329580	genetics	frontiers in immunology	Paired Rheumatoid Arthritis Synovial Biopsies From Small and Large Joints Show Similar Global Transcriptomic Patterns With Enrichment of Private Specificity TCRB and TCR Signaling Pathways.
33335572	microRNA	experimental and therapeutic medicine	miR-335-5P contributes to human osteoarthritis by targeting HBP1.
33348062	genetics microRNA noncoding_RNA	acta biomaterialia	Hypoxic pretreatment of small extracellular vesicles mediates cartilage repair in osteoarthritis by delivering miR-216a-5p.
33360372	circular_RNA genetics microRNA noncoding_RNA	international immunopharmacology	Circ_DHRS3 positively regulates GREM1 expression by competitively targeting miR-183-5p to modulate IL-1β-administered chondrocyte proliferation, apoptosis and ECM degradation.
33365068	microRNA	experimental and therapeutic medicine	miR-155-5p regulates macrophage M1 polarization and apoptosis in the synovial fluid of patients with knee osteoarthritis.
33365074	microRNA	experimental and therapeutic medicine	Diagnostic values of NLR and miR-141 in patients with osteoarthritis and their association with severity of knee osteoarthritis.
33392255	transcriptomics	frontiers in molecular biosciences	Metabolic Signature of Articular Cartilage Following Mechanical Injury: An Integrated Transcriptomics and Metabolomics Analysis.
33395681	genetics microRNA noncoding_RNA	pharmacology	Tanshinone IIA Ameliorates Inflammation Response in Osteoarthritis via Inhibition of miR-155/FOXO3 Axis.
33408787	circular_RNA mutation RNA_sequencing	theranostics	Novel role of circRSU1 in the progression of osteoarthritis by adjusting oxidative stress.
33413643	genetics RNA_sequencing single_cell_sequencing	stem cell research & therapy	Single-cell transcriptome analysis of uncultured human umbilical cord mesenchymal stem cells.
33416120	circular_RNA genetics microRNA noncoding_RNA	international journal of molecular medicine	Circular RNA CSNK1G1 promotes the progression of osteoarthritis by targeting the miR‑4428/FUT2 axis.
33417083	polymorphism	clinical and experimental medicine	The association of transforming growth factor beta 1 gene polymorphisms with arthritis: a systematic review and meta-analysis.
33417958	genetics microRNA noncoding_RNA	life sciences	MiR-129-5p shuttled by human synovial mesenchymal stem cell-derived exosomes relieves IL-1β induced osteoarthritis via targeting HMGB1.
33420869	DNA_methylation genetics	clinical rheumatology	Identification of abnormally methylated-differentially expressed genes and pathways in osteoarthritis: a comprehensive bioinformatic study.
33422071	microRNA noncoding_RNA RNA_sequencing	bmc veterinary research	Equine synovial fluid small non-coding RNA signatures in early osteoarthritis.
33430025	genetics microRNA noncoding_RNA	international journal of molecular sciences	Cartilage Targets of Knee Osteoarthritis Shared by Both Genders.
33430857	genetics microRNA noncoding_RNA	journal of orthopaedic surgery and research	miR-107 affects cartilage matrix degradation in the pathogenesis of knee osteoarthritis by regulating caspase-1.
33433641	microRNA	inflammation research : official journal of european histamine research society ... [et al.]	MicroRNA-199-3p up-regulation enhances chondrocyte proliferation and inhibits apoptosis in knee osteoarthritis via DNMT3A repression.
33435956	genetics lncRNA microRNA noncoding_RNA	bmc musculoskeletal disorders	LncRNA HOTTIP leads to osteoarthritis progression via regulating miR-663a/ Fyn-related kinase axis.
33437372	DNA_methylation	american journal of translational research	INSR mediated by transcription factor KLF4 and DNA methylation ameliorates osteoarthritis progression via inactivation of JAK2/STAT3 signaling pathway.
33441764	genetics	scientific reports	Small Extracellular Vesicles from adipose derived stromal cells significantly attenuate in vitro the NF-κB dependent inflammatory/catabolic environment of osteoarthritis.
33446111	genetics lncRNA noncoding_RNA	bmc geriatrics	Osteopontin-induced lncRNA HOTAIR expression is involved in osteoarthritis by regulating cell proliferation.
33446277	epigenetics RNA_sequencing	clinical epigenetics	BRD4 inhibition alleviates mechanical stress-induced TMJ OA-like pathological changes and attenuates TREM1-mediated inflammatory response.
33448311	microRNA noncoding_RNA	international journal of molecular medicine	Inhibition of chondrocyte apoptosis in a rat model of osteoarthritis by exosomes derived from miR‑140‑5p‑overexpressing human dental pulp stem cells.
33455417	DNA_methylation	cartilage	Patients with Osteoarthritis and Kashin-Beck Disease Display Distinct CpG Methylation Profiles in the DIO2, GPX3, and TXRND1 Promoter Regions.
33458673	epigenetics	archives of rheumatology	Epigenetics in Osteoarthritis Related Pain: An Update.
33468167	genetics microRNA noncoding_RNA	journal of orthopaedic surgery and research	Bioinformatics analysis of miRNA and mRNA expression profiles to reveal the key miRNAs and genes in osteoarthritis.
33468183	genetics lncRNA noncoding_RNA	journal of orthopaedic surgery and research	lncRNA HAND2-AS1 is downregulated in osteoarthritis and regulates IL-6 expression in chondrocytes.
33473114	genetics genomics polymorphism	nature communications	Accelerating functional gene discovery in osteoarthritis.
33478395	genetics genomics	bmc genomics	An across-breed validation study of 46 genetic markers in canine hip dysplasia.
33479807	lncRNA noncoding_RNA	molecular and cellular biochemistry	lncRNA-CRNDE regulates BMSC chondrogenic differentiation and promotes cartilage repair in osteoarthritis through SIRT1/SOX9.
33482192	genetics microRNA noncoding_RNA	life sciences	Vaspin regulated cartilage cholesterol metabolism through miR155/LXRα and participated in the occurrence of osteoarthritis in rats.
33491257	lncRNA	journal of gene medicine	LINC02288 promotes chondrocyte apoptosis and inflammation through miR-374a-3p targeting RTN3.
33495946	microRNA	tissue engineering and regenerative medicine	Exosomes from IL-1β-Primed Mesenchymal Stem Cells Inhibited IL-1β- and TNF-α-Mediated Inflammatory Responses in Osteoarthritic SW982 Cells.
33506649	microRNA noncoding_RNA	international journal of rheumatic diseases	MicroRNA-320c inhibits articular chondrocytes proliferation and induces apoptosis by targeting mitogen-activated protein kinase 1 (MAPK1).
33519887	lncRNA RNA_sequencing	frontiers in genetics	RNA Sequencing Reveals LINC00167 as a Potential Diagnosis Biomarker for Primary Osteoarthritis: A Multi-Stage Study.
33520980	circular_RNA microRNA	frontiers in cell and developmental biology	Circ0083429 Regulates Osteoarthritis Progression via the Mir-346/SMAD3 Axis.
33522290	microRNA RNA_sequencing	cartilage	Integrative Analysis of MicroRNA and mRNA Sequencing Data Identifies Novel Candidate Genes and Pathways for Developmental Dysplasia of Hip.
33525381	microRNA RNA_sequencing	cells	Osteoarthritic Subchondral Bone Release Exosomes That Promote Cartilage Degeneration.
33525971	lncRNA microRNA	autophagy	Exploring the role of non-coding RNAs in autophagy.
33537828	microRNA noncoding_RNA	molecular medicine reports	MicroRNA‑186‑5p downregulation inhibits osteoarthritis development by targeting MAPK1.
33539913	genetics lncRNA microRNA noncoding_RNA	life sciences	Downregulation of lncRNA SNHG14 attenuates osteoarthritis by inhibiting FSTL-1 mediated NLRP3 and TLR4/NF-κB pathway through miR-124-3p.
33546582	lncRNA	molecular medicine	Long non-coding RNA CIR inhibits chondrogenic differentiation of mesenchymal stem cells by epigenetically suppressing ATOH8 via methyltransferase EZH2.
33560158	lncRNA microRNA	bone & joint research	The function of lncRNAs in the pathogenesis of osteoarthritis.
33562261	genomics microRNA	diagnostics	Significant Changes in Serum MicroRNAs after High Tibial Osteotomy in Medial Compartmental Knee Osteoarthritis: Potential Prognostic Biomarkers.
33563308	mutation polymorphism	journal of orthopaedic surgery and research	Genetic markers of osteoarthritis: early diagnosis in susceptible Pakistani population.
33569722	genetics lncRNA microRNA noncoding_RNA RNA_sequencing	journal of bone and mineral metabolism	LncPVT1 promotes cartilage degradation in diabetic OA mice by downregulating miR-146a and activating TGF-β/SMAD4 signaling.
33574696	microRNA	journal of pain research	Exosome-Encapsulated microRNA-127-3p Released from Bone Marrow-Derived Mesenchymal Stem Cells Alleviates Osteoarthritis Through Regulating CDH11-Mediated Wnt/β-Catenin Pathway.
33576470	microRNA	folia histochemica et cytobiologica	Potential of miR-25-3p in protection of chondrocytes: emphasis on osteoarthritis.
33577016	genetics	european review for medical and pharmacological sciences	Deacetylation of FOXO4 by Sirt1 stabilizes chondrocyte extracellular matrix upon activating SOX9.
33579305	lncRNA	journal of orthopaedic surgery and research	Comprehensive analysis of lncRNA and mRNA based on expression microarray profiling reveals different characteristics of osteoarthritis between Tibetan and Han patients.
33586778	lncRNA noncoding_RNA	histology and histopathology	Expression of long-chain noncoding RNA GAS5 in osteoarthritis and its effect on apoptosis and autophagy of osteoarthritis chondrocytes.
33590413	genetics microRNA noncoding_RNA polymorphism	molecular biology reports	Are functional variants of the microRNA-146a gene associated with primary knee OA? Evidence in Mexican mestizo population.
33596137	genetics lncRNA noncoding_RNA polymorphism RNA_sequencing	genetic testing and molecular biomarkers	Association of the Expression Levels of Long-Chain Noncoding RNA TUG1 and Its Gene Polymorphisms with Knee Osteoarthritis.
33600943	genetics	free radical biology & medicine	Sirtuin 6 (SIRT6) regulates redox homeostasis and signaling events in human articular chondrocytes.
33624729	genetics microRNA noncoding_RNA	brazilian journal of medical and biological research = revista brasileira de pesquisas medicas e biologicas	microRNA-130b downregulation potentiates chondrogenic differentiation of bone marrow mesenchymal stem cells by targeting SOX9.
33627637	microRNA	cell death discovery	Exosomes derived from miR-126-3p-overexpressing synovial fibroblasts suppress chondrocyte inflammation and cartilage degradation in a rat model of osteoarthritis.
33629291	lncRNA	european review for medical and pharmacological sciences	LncRNA OIP5-AS1 affects the biological behaviors of chondrocytes of patients with osteoarthritis by regulating micro-30a-5p.
33637762	genetics genomics transcriptomics	nature communications	A molecular quantitative trait locus map for osteoarthritis.
33640581	genetics	osteoarthritis and cartilage	Genetically predicted circulating levels of copper and zinc are associated with osteoarthritis but not with rheumatoid arthritis.
33649061	genetics	journal of rheumatology	Relationship Between the Dynamics of Telomere Loss in Peripheral Blood Leukocytes From Knee Osteoarthritis Patients and Mitochondrial DNA Haplogroups.
33663609	genetics	stem cell research & therapy	H3K9ac of TGFβRI in human umbilical cord: a potential biomarker for evaluating cartilage differentiation and susceptibility to osteoarthritis via a two-step strategy.
33665792	circular_RNA microRNA	histology and histopathology	Overexpression of hsa_circ_0094742 inhibits IL-1β-induced decline in CHON-001 cell viability by targeting microRNA-127-5p.
33671114	genetics microRNA noncoding_RNA	international journal of molecular sciences	How miR-31-5p and miR-33a-5p Regulates SP1/CX43 Expression in Osteoarthritis Disease: Preliminary Insights.
33675175	circular_RNA microRNA	orthopaedic surgery	CircRNA circ-IQGAP1 Knockdown Alleviates Interleukin-1β-Induced Osteoarthritis Progression via Targeting miR-671-5p/TCF4.
33684877	circular_RNA genetics microRNA noncoding_RNA	international immunopharmacology	Circ_0134111 knockdown relieves IL-1β-induced apoptosis, inflammation and extracellular matrix degradation in human chondrocytes through the circ_0134111-miR-515-5p-SOCS1 network.
33686420	lncRNA noncoding_RNA	bioscience, biotechnology, and biochemistry	Long noncoding RNA ZFAS1 suppresses chondrocytes apoptosis via miR-302d-3p/SMAD2 in osteoarthritis.
33691628	genetics microRNA noncoding_RNA	bmc geriatrics	MiRNA-132 regulates the development of osteoarthritis in correlation with the modulation of PTEN/PI3K/AKT signaling.
33691763	genetics	arthritis research & therapy	Integrating transcriptome-wide association study and mRNA expression profile identified candidate genes related to hand osteoarthritis.
33692439	microRNA	laboratory investigation; a journal of technical methods and pathology	EZH2 is associated with cartilage degeneration in osteoarthritis by promoting SDC1 expression via histone methylation of the microRNA-138 promoter.
33692838	microRNA	experimental and therapeutic medicine	MicroRNA-200b relieves LPS-induced inflammatory injury by targeting FUT4 in knee articular chondrocytes in vitro.
33707464	microRNA	scientific reports	Higher PGD2 production by synovial mast cells from rheumatoid arthritis patients compared with osteoarthritis patients via miR-199a-3p/prostaglandin synthetase 2 axis.
33712660	microRNA	scientific reports	Functional repertoire of EV-associated miRNA profiles after lipoprotein depletion via ultracentrifugation and size exclusion chromatography from autologous blood products.
33714889	microRNA	ebiomedicine	Decreased miR-214-3p activates NF-κB pathway and aggravates osteoarthritis progression.
33721916	lncRNA	wound repair and regeneration : official publication of wound healing society [and] european tissue repair society	LncRNA HOTAIR modulates chondrocyte apoptosis and inflammation in osteoarthritis via regulating miR-1277-5p/SGTB axis.
33726005	genetics mutation	medicine	A novel missense variant in TRAPPC2 causes X-linked spondyloepiphyseal dysplasia tarda: A case report.
33729061	genetics	journal of orthopaedic surgery	Gene expression profiling of primary fibrochondrocyte cultures in traumatic and degenerative meniscus lesions.
33732318	microRNA	experimental and therapeutic medicine	Combination of baicalein and miR-106a-5p mimics significantly alleviates IL-1β-induced inflammatory injury in CHON-001 cells.
33732338	lncRNA RNA_sequencing	experimental and therapeutic medicine	Expression profiles of long non-coding RNAs in the cartilage of patients with knee osteoarthritis and normal individuals.
33732704	DNA_methylation	frontiers in cell and developmental biology	Genome-Wide Differentially Methylated Region Analysis to Reveal Epigenetic Differences of Articular Cartilage in Kashin-Beck Disease and Osteoarthritis.
33737085	circular_RNA	life sciences	The mechanism of aerobic exercise combined with glucosamine therapy and circUNK in improving knee osteoarthritis in rabbits.
33747189	lncRNA microRNA	experimental and therapeutic medicine	Knockdown of long non-coding RNA KCNQ1OT1 suppresses the progression of osteoarthritis by mediating the miR-211-5p/TCF4 axis in vitro.
33750441	genetics microRNA noncoding_RNA	arthritis research & therapy	HDAC2 interacts with microRNA-503-5p to regulate SGK1 in osteoarthritis.
33751650	circular_RNA microRNA	biotechnology and applied biochemistry	CircSEC24A promotes IL-1β-induced apoptosis and inflammation in chondrocytes by regulating miR-142-5p/SOX5 axis.
33759195	microRNA	annals of new york academy of sciences	Extracellular vesicles from M1-polarized macrophages promote inflammation in the temporomandibular joint via miR-1246 activation of the Wnt/β-catenin pathway.
33760378	DNA_methylation	arthritis & rheumatology	Genetic and epigenetic factors fine-tune TGFB1 expression within the osteoarthritic articular joint.
33760386	DNA_methylation epigenetics genetics polymorphism	arthritis & rheumatology	Genetic and epigenetic interplay regulates COLGALT2, contributing to osteoarthritis genetic risk.
33762205	RNA_sequencing single_cell_sequencing	osteoarthritis and cartilage	Combining segmental bulk- and single-cell RNA-sequencing to define the chondrocyte gene expression signature in the murine knee joint.
33763109	RNA_sequencing	frontiers in genetics	Biologically Enhanced Genome-Wide Association Study Provides Further Evidence for Candidate Loci and Discovers Novel Loci That Influence Risk of Anterior Cruciate Ligament Rupture in a Dog Model.
33772768	microRNA	journal of cellular physiology	miR-144-3p ameliorates the progression of osteoarthritis by targeting IL-1β: Potential therapeutic implications.
33776787	lncRNA	frontiers in physiology	LncRNA MEG3 Protects Chondrocytes From IL-1β-Induced Inflammation via Regulating miR-9-5p/KLF4 Axis.
33783609	lncRNA	cell and tissue research	LncRNA KCNQ1OT1 attenuates osteoarthritic chondrocyte dysfunction via the miR-218-5p/PIK3C2A axis.
33791375	genetics lncRNA noncoding_RNA RNA_sequencing	biomed research international	Identification of Critical Genes and lncRNAs in Osteolysis after Total Hip Arthroplasty and Osteoarthritis by RNA Sequencing.
33808990	polymorphism	genes	The Decisive Case-Control Study Elaborates the Null Association between ESR1 XbaI and Osteoarthritis in Asians: A Case-Control Study and Meta-Analysis.
33819576	circular_RNA	clinical immunology	Circ_0001103 alleviates IL-1β-induced chondrocyte cell injuries by upregulating SIRT1 via targeting miR-375.
33834880	lncRNA noncoding_RNA	cartilage	FGD5-AS1 Inhibits Osteoarthritis Development by Modulating miR-302d-3p/TGFBR2 Axis.
33839696	lncRNA	aging	Overexpression of long non-coding RNA AP001505.9 inhibits human hyaline chondrocyte dedifferentiation.
33841653	lncRNA microRNA	american journal of translational research	LncRNA H19 secreted by umbilical cord blood mesenchymal stem cells through microRNA-29a-3p/FOS axis for central sensitization of pain in advanced osteoarthritis.
33849596	circular_RNA microRNA	journal of orthopaedic surgery and research	Circ_0116061 regulated the proliferation, apoptosis, and inflammation of osteoarthritis chondrocytes through regulating the miR-200b-3p/SMURF2 axis.
33850295	microRNA	laboratory investigation; a journal of technical methods and pathology	Inhibition of syndecan-4 reduces cartilage degradation in murine models of osteoarthritis through the downregulation of HIF-2α by miR-96-5p.
33861510	polymorphism	international journal of rheumatic diseases	Frequency of Growth Differentiation Factor 5 rs143383 and asporin D-repeat polymorphisms in patients with hand and knee osteoarthritis in Kurdistan province, Iran.
33878859	microRNA	molecular medicine reports	Cryptotanshinone interferes with chondrocyte apoptosis in osteoarthritis by inhibiting the expression of miR‑574‑5p.
33879632	genomics RNA_sequencing single_cell_sequencing	aging	Two reactive behaviors of chondrocytes in an IL-1β-induced inflammatory environment revealed by the single-cell RNA sequencing.
33880996	genetics microRNA noncoding_RNA	general physiology and biophysics	Silencing of circ-PRKCH protects against lipopolysaccharide (LPS)-evoked chondrocyte damage and extracellular matrix loss by the miR-140-3p/ADAM10 axis.
33892795	genomics	human genomics	Cathelicidin antimicrobial peptide (CAMP) gene promoter methylation induces chondrocyte apoptosis.
33893371	RNA_sequencing	scientific reports	Transcriptomes in peripheral blood of young females with temporomandibular joint osteoarthritis.
33903094	genomics RNA_sequencing	annals of the rheumatic diseases	Linking chondrocyte and synovial transcriptional profile to clinical phenotype in osteoarthritis.
33926561	genetics microRNA noncoding_RNA	stem cell research & therapy	Curcumin-primed human BMSC-derived extracellular vesicles reverse IL-1β-induced catabolic responses of OA chondrocytes by upregulating miR-126-3p.
33927614	RNA_sequencing	frontiers in pharmacology	Effects of Dipsacus asperoides Extract on Monosodium Iodoacetate-Induced Osteoarthritis in Rats Based on Gene Expression Profiling.
33932445	genetics microRNA noncoding_RNA	life sciences	Enhanced miRNA-140 expression of osteoarthritis-affected human chondrocytes cultured in a polymer based three-dimensional (3D) matrix.
33936160	DNA_methylation	frontiers in genetics	Analysis of mRNA Expression and DNA Methylation Datasets According to the Genomic Distribution of CpG Sites in Osteoarthritis.
33937412	genetics microRNA noncoding_RNA	biomed research international	MicroRNA-210-3p Promotes Chondrogenic Differentiation and Inhibits Adipogenic Differentiation Correlated with HIF-3α Signalling in Bone Marrow Mesenchymal Stem Cells.
33981765	genetics	erj open research	Pleiotropic associations of heterozygosity for the SERPINA1 Z allele in the UK Biobank.
33981845	lncRNA microRNA noncoding_RNA	open life sciences	Long noncoding RNA TUG1 regulates degradation of chondrocyte extracellular matrix via miR-320c/MMP-13 axis in osteoarthritis.
34054865	transcriptomics	frontiers in immunology	Interleukin-17A Causes Osteoarthritis-Like Transcriptional Changes in Human Osteoarthritis-Derived Chondrocytes and Synovial Fibroblasts In Vitro.
34093648	circular_RNA microRNA	frontiers in genetics	Exhausting circ_0136474 and Restoring miR-766-3p Attenuate Chondrocyte Oxidative Injury in IL-1β-Induced Osteoarthritis Progression Through Regulating DNMT3A.
34103964	microRNA	journal of inflammation research	Curcumin-Alleviated Osteoarthritic Progression in Rats Fed a High-Fat Diet by Inhibiting Apoptosis and Activating Autophagy via Modulation of MicroRNA-34a.
34124036	lncRNA RNA_sequencing	frontiers in cell and developmental biology	Exosomes Isolated From Bone Marrow Mesenchymal Stem Cells Exert a Protective Effect on Osteoarthritis via lncRNA LYRM4-AS1-GRPR-miR-6515-5p.
34124371	lncRNA microRNA noncoding_RNA	open life sciences	lncRNA myocardial infarction-associated transcript (MIAT) knockdown alleviates LPS-induced chondrocytes inflammatory injury via regulating miR-488-3p/sex determining region Y-related HMG-box 11 (SOX11) axis.
34137553	genetics polymorphism	journal of ayub medical college, abbottabad : jamc	The Role Of Rs12901499 Polymorphism In Association With Smad3 Gene And Osteoarthritis Susceptibility: Systematic Review And Meta-Analysis.
34145804	genetics polymorphism	joint diseases and related surgery	Lack of association between MMP13 (rs3819089), ADAM12 (rs3740199-rs1871054) and ADAMTS14 (rs4747096) genotypes and advanced-stage knee osteoarthritis.
34149433	microRNA	frontiers in pharmacology	MicroRNA-10a-3p Improves Cartilage Degeneration by Regulating CH25H-CYP7B1-RORα Mediated Cholesterol Metabolism in Knee Osteoarthritis Rats.
34168485	genetics mutation	international journal of general medicine	COL2A1 Mutation (c.611G>C) Leads to Early-Onset Osteoarthritis in a Chinese Family.
34248845	genetics	frontiers in endocrinology	Sex Steroids and Osteoarthritis: A Mendelian Randomization Study.
34248943	RNA_sequencing	frontiers in immunology	Gene Expression Profiles Analyzed Using Integrating RNA Sequencing, and Microarray Reveals Increased Inflammatory Response, Proliferation, and Osteoclastogenesis in Pigmented Villonodular Synovitis.

## Sheet: Final_filtered_list
PMID	Terms	Journal	Title
31472145	genetics lncRNA microRNA noncoding_RNA	life sciences	LncRNA MALAT1 mediates proliferation of LPS treated-articular chondrocytes by targeting the miR-146a-PI3K/Akt/mTOR axis.
31612476	genetics lncRNA microRNA noncoding_RNA	journal of cellular physiology	miR-146a interacting with lncRNA EPB41L4A-AS1 and lncRNA SNHG7 inhibits proliferation of bone marrow-derived mesenchymal stem cells.
31625803	genetics lncRNA microRNA noncoding_RNA	innate immunity	Long non-coding RNA PVT1, a molecular sponge of miR-26b, is involved in the progression of hyperglycemia-induced collagen degradation in human chondrocytes by targeting CTGF/TGF-β signal ways.
31646754	genetics	arthritis & rheumatology	Intergenerational Transmission of Diet-Induced Obesity, Metabolic Imbalance, and Osteoarthritis in Mice.
31664512	genetics polymorphism	zeitschrift fur rheumatologie	Association between IL-17 gene polymorphisms and circulating IL-17 levels in osteoarthritis: a meta-analysis.
31669118	DNA_methylation genetics	journal of orthopaedic science : official journal of japanese orthopaedic association	Identification of DNA hydroxymethylation associated genes in osteoarthritis by combined analysis of hydroxymethylation and gene expression.
31682073	lncRNA noncoding_RNA RNA_sequencing	arthritis & rheumatology	Regulation of the Inflammatory Synovial Fibroblast Phenotype by Metastasis-Associated Lung Adenocarcinoma Transcript 1 Long Noncoding RNA in Obese Patients With Osteoarthritis.
31713648	DNA_methylation genetics polymorphism	rheumatology international	DNA methyltransferase genes polymorphisms are associated with primary knee osteoarthritis: a matched case-control study.
31743460	genetics	journal of orthopaedic research : official publication of orthopaedic research society	Metabolomics Signature for Non-Responders to Total Joint Replacement Surgery in Primary Osteoarthritis Patients: The Newfoundland Osteoarthritis Study.
31760502	genetics microRNA noncoding_RNA	journal of bone and mineral metabolism	Intra-articular injection of hUC-MSCs expressing miR-140-5p induces cartilage self-repairing in the rat osteoarthritis.
31809639	genetics microRNA noncoding_RNA	bioscience, biotechnology, and biochemistry	miR-455-3p enhances chondrocytes apoptosis and inflammation by targeting COL2A1 in the in vitro osteoarthritis model.
31868949	lncRNA microRNA noncoding_RNA	cell biology international	NEAT1/miR-193a-3p/SOX5 axis regulates cartilage matrix degradation in human osteoarthritis.
31894489	genetics microRNA noncoding_RNA	journal of bone and mineral metabolism	MiR-203 regulates estrogen receptor α and cartilage degradation in IL-1β-stimulated chondrocytes.
31903636	genetics lncRNA microRNA noncoding_RNA	journal of gene medicine	miR-142-5p protects against osteoarthritis through competing with lncRNA XIST.
31910305	epigenetics RNA_sequencing	journal of bone and mineral research : official journal of american society for bone and mineral research	Ezh2 Ameliorates Osteoarthritis by Activating TNFSF13B.
31945409	DNA_methylation genetics genomics	journal of allergy and clinical immunology	Lymphocyte DNA methylation mediates genetic risk at shared immune-mediated disease loci.
31945456	genetics lncRNA noncoding_RNA polymorphism RNA_sequencing single_cell_sequencing	osteoarthritis and cartilage	RNA-seq analysis of chondrocyte transcriptome reveals genetic heterogeneity in LG/J and SM/J murine strains.
31956957	genetics microRNA noncoding_RNA	applied biochemistry and biotechnology	MicroRNA Tough Decoy Knockdowns miR-195 and Represses Hypertrophy in Chondrocytes.
31960487	genetics lncRNA noncoding_RNA	cell biochemistry and function	Identification and functional analysis of long non-coding RNAs in the synovial membrane of osteoarthritis patients.
31961065	genetics RNA_sequencing	arthritis & rheumatology	Identification of Cartilage Microbial DNA Signatures and Associations With Knee and Hip Osteoarthritis.
31982564	genetics transcriptomics	osteoarthritis and cartilage	Microarray analyses of the dorsal root ganglia support a role for innate neuro-immune pathways in persistent pain in experimental osteoarthritis.
31988063	genetics polymorphism	diabetes care	Glucosamine Use, Inflammation, and Genetic Susceptibility, and Incidence of Type 2 Diabetes: A Prospective Study in UK Biobank.
32020624	DNA_methylation genetics RNA_sequencing	journal of cellular physiology	The therapeutic effect of bone marrow-derived mesenchymal stem cells on osteoarthritis is improved by the activation of the KDM6A/SOX9 signaling pathway caused by exposure to hypoxia.
32028542	genetics microRNA noncoding_RNA	journal of gene medicine	Oleanolic acid mitigates interleukin-1β-induced chondrocyte dysfunction by regulating miR-148-3p-modulated FGF2 expression.
32092330	genetics microRNA noncoding_RNA	molecular and cellular probes	Up-regulated miR-374a-3p relieves lipopolysaccharides induced injury in CHON-001 cells via regulating Wingless-type MMTV integration site family member 5B.
32101839	genetics microRNA noncoding_RNA	biological & pharmaceutical bulletin	MiR-140-3p Ameliorates the Progression of Osteoarthritis via Targeting CXCR4.
32103374	genetics polymorphism	clinical rheumatology	A novel variant near LSP1P3 is associated with knee osteoarthritis in the Chinese population.
32135469	genetics	computational biology and chemistry	Identification of key genes and expression profiles in osteoarthritis by co-expressed network analysis.
32140959	genetics polymorphism	molecular biology reports	Multifactor dimensionality reduction reveals a strong gene-gene interaction between STC1 and COL11A1 genes as a possible risk factor of knee osteoarthritis.
32141427	genetics microRNA noncoding_RNA	clinical and experimental rheumatology	AGT, targeted by miR-149-5p, promotes IL-6-induced inflammatory responses of chondrocytes in osteoarthritis via activating JAK2/STAT3 pathway.
32144005	genetics polymorphism	knee	Genetic estrogen receptor alpha gene PvuII polymorphism in susceptibility to knee osteoarthritis in a Chinese Han population: A southern Jiangsu study.
32145378	genetics genomics RNA_sequencing	genomics	Molecular pathology of human knee arthrofibrosis defined by RNA sequencing.
32171788	genetics lncRNA microRNA noncoding_RNA	molecular and cellular probes	LncRNA PVT1 induces chondrocyte apoptosis through upregulation of TNF-α in synoviocytes by sponging miR-211-3p.
32196852	microRNA	journal of gene medicine	Andrographolide mitigates cartilage damage via miR-27-3p-modulated matrix metalloproteinase13 repression.
32198911	genetics microRNA noncoding_RNA	environmental toxicology	MiR-20a inhibits the progression of human arthritis fibroblast-like synoviocytes and inflammatory factor expression by targeting ADAM10.
32199975	genetics	food and chemical toxicology : an international journal published for british industrial biological research association	GR/HDAC2/TGFβR1 pathway contributes to prenatal caffeine induced-osteoarthritis susceptibility in male adult offspring rats.
32220312	genetics	cell	Evolutionary Selection and Constraint on Human Knee Chondrocyte Regulation Impacts Osteoarthritis Risk.
32247266	genetics lncRNA microRNA noncoding_RNA	international immunopharmacology	Long non-coding RNA SNHG15 is a competing endogenous RNA of miR-141-3p that prevents osteoarthritis progression by upregulating BCL2L13 expression.
32248331	lncRNA microRNA noncoding_RNA	inflammation	The Fibroblast-Like Synoviocyte Derived Exosomal Long Non-coding RNA H19 Alleviates Osteoarthritis Progression Through the miR-106b-5p/TIMP2 Axis.
32250658	genetics polymorphism	genetic testing and molecular biomarkers	Analyses of the Genetic Polymorphisms rs3740199 and rs1871054 of the ADAM12 Gene and the Alleles at the rs2073508 Loci of the TGFB1 Gene and Their Contribution to Susceptibility to Primary Knee Osteoarthritis.
32252801	genetics lncRNA microRNA noncoding_RNA	journal of orthopaedic surgery and research	MicroRNA-1202 plays a vital role in osteoarthritis via KCNQ1OT1 has-miR-1202-ETS1 regulatory pathway.
32255771	genetics	medical science monitor : international medical journal of experimental and clinical research	Sex Differences in Osteoarthritis Pathogenesis: A Comprehensive Study Based on Bioinformatics.
32256786	RNA_sequencing	experimental and therapeutic medicine	Ingenuity pathway analysis of human facet joint tissues: Insight into facet joint osteoarthritis.
32281255	genetics RNA_sequencing	arthritis & rheumatology	Genome-Wide Occupancy Profiling Reveals Critical Roles of FoxO1 in Regulating Extracellular Matrix and Circadian Rhythm Genes in Human Chondrocytes.
32283545	genetics microRNA noncoding_RNA	aging	Overexpression of miR-10a-5p facilitates the progression of osteoarthritis.
32289665	genetics lncRNA microRNA noncoding_RNA	international immunopharmacology	LncRNA LINC-PINT increases SOCS1 expression by sponging miR-155-5p to inhibit the activation of ERK signaling pathway in rheumatoid arthritis synovial fibroblasts induced by TNF-α.
32295898	DNA_methylation genetics	science translational medicine	Inhibition of TET1 prevents the development of osteoarthritis and reveals the 5hmC landscape that orchestrates pathogenesis.
32302289	genetics microRNA noncoding_RNA	aging	γ-Mangostin isolated from Garcinia mangostana L. suppresses inflammation and alleviates symptoms of osteoarthritis via modulating miR-124-3p/IL-6/NF-κB signaling.
32315726	genetics lncRNA microRNA noncoding_RNA	life sciences	Long-chain non-coding RNA HOTAIR promotes the progression of osteoarthritis via sponging miR-20b/PTEN axis.
32319611	genetics microRNA noncoding_RNA	molecular medicine reports	Exosomes from adipose‑derived stem cells promote chondrogenesis and suppress inflammation by upregulating miR‑145 and miR‑221.
32321579	genetics microRNA noncoding_RNA	hereditas	microRNA-9 might be a novel protective factor for osteoarthritis patients.
32322000	genetics genomics	scientific reports	Proteomic analysis of knee cartilage reveals potential signaling pathways in pathological mechanism of Kashin-Beck disease compared with osteoarthritis.
32323821	genetics microRNA noncoding_RNA	international journal of molecular medicine	Circulating microRNA let‑7e is decreased in knee osteoarthritis, accompanied by elevated apoptosis and reduced autophagy.
32325132	genetics microRNA noncoding_RNA	life sciences	microRNA-1236 promotes chondrocyte apoptosis in osteoarthritis via direct suppression of PIK3R3.
32328683	genetics microRNA noncoding_RNA	inflammation research : official journal of european histamine research society ... [et al.]	MiR-146a-5p promotes IL-1β-induced chondrocyte apoptosis through the TRAF6-mediated NF-kB pathway.
32332704	circular_RNA genetics microRNA noncoding_RNA RNA_sequencing	cell death & disease	CircGCN1L1 promotes synoviocyte proliferation and chondrocyte apoptosis by targeting miR-330-3p and TNF-α in TMJ osteoarthritis.
32335541	genetics microRNA noncoding_RNA	aging	MicroRNA-375 exacerbates knee osteoarthritis through repressing chondrocyte autophagy by targeting ATG2B.
32335722	genetics	metabolomics : official journal of metabolomic society	Differential correlation network analysis identified novel metabolomics signatures for non-responders to total joint replacement in primary osteoarthritis patients.
32336544	genetics lncRNA microRNA noncoding_RNA	biochemical and biophysical research communications	MicroRNA-675-3p regulates IL-1β-stimulated human chondrocyte apoptosis and cartilage degradation by targeting GNG5.
32343998	genetics microRNA noncoding_RNA	life sciences	MiR-455-3p reduces apoptosis and alleviates degeneration of chondrocyte through regulating PI3K/AKT pathway.
32345351	microRNA noncoding_RNA	stem cell research & therapy	Inflammatory priming enhances mesenchymal stromal cell secretome potential as a clinical product for regenerative medicine approaches through secreted factors and EV-miRNAs: the example of joint disease.
32357909	genetics microRNA noncoding_RNA	arthritis research & therapy	MiR-21-5p regulates extracellular matrix degradation and angiogenesis in TMJOA by targeting Spry1.
32364812	genetics lncRNA microRNA noncoding_RNA polymorphism RNA_sequencing	genetic testing and molecular biomarkers	Association of Long-Chain Noncoding RNA H19 and MEG3 Gene Polymorphisms and Their Interaction with Risk of Osteoarthritis in a Chinese Han Population.
32371954	RNA_sequencing	scientific reports	Transcriptional profiling of murine macrophages stimulated with cartilage fragments revealed a strategy for treatment of progressive osteoarthritis.
32377986	genetics	neurogenetics	Polygenic risk scores indicates genetic overlap between peripheral pain syndromes and chronic postsurgical pain.
32388751	DNA_methylation genetics lncRNA microRNA noncoding_RNA RNA_sequencing	clinical rheumatology	LncRNA CTBP1-AS2 is upregulated in osteoarthritis and increases the methylation of miR-130a gene to inhibit chondrocyte proliferation.
32395770	genetics microRNA noncoding_RNA	bioscience reports	miR-122/SIRT1 axis regulates chondrocyte extracellular matrix degradation in osteoarthritis.
32403239	genetics microRNA RNA_sequencing	life	High-Throughput Identification of MiR-145 Targets in Human Articular Chondrocytes.
32404197	genetics microRNA noncoding_RNA	bmc musculoskeletal disorders	MicroRNA-532-5p is implicated in the regulation of osteoporosis by forkhead box O1 and osteoblast differentiation.
32407895	noncoding_RNA	osteoarthritis and cartilage	tRNA-derived fragments (tRFs) regulate post-transcriptional gene expression via AGO-dependent mechanism in IL-1β stimulated chondrocytes.
32432314	genetics microRNA noncoding_RNA	bioscience reports	miR-137 targets the inhibition of TCF4 to reverse the progression of osteoarthritis through the AMPK/NF-κB signaling pathway.
32435461	lncRNA microRNA	bone & joint research	An integrated analysis of the competing endogenous RNA network and co-expression network revealed seven hub long non-coding RNAs in osteoarthritis.
32437968	genetics	osteoarthritis and cartilage	Genetic correlations between cartilage regeneration and degeneration reveal an inverse relationship.
32452514	genetics polymorphism	bioscience reports	Common variants in LTBP3 gene contributed to the risk of hip osteoarthritis in Han Chinese population.
32455798	genetics microRNA noncoding_RNA	international journal of molecular sciences	Hydrostatic Pressure Regulates Oxidative Stress through microRNA in Human Osteoarthritic Chondrocytes.
32460535	genetics polymorphism	genetic testing and molecular biomarkers	Evaluation of Common Variants in the AKNA Gene and Susceptibility to Knee Osteoarthritis Among the Han Chinese.
32460719	genetics mutation	bmc medical genetics	A novel COMP mutation in a Chinese family with multiple epiphyseal dysplasia.
32466468	genetics	international journal of molecular sciences	Differential Secretome Profiling of Human Osteoarthritic Synoviocytes Treated with Biotechnological Unsulfated and Marine Sulfated Chondroitins.
32468015	genetics lncRNA noncoding_RNA	molecular medicine reports	Knockdown of long non‑coding RNA AK094629 attenuates the interleukin‑1β induced expression of interleukin‑6 in synovium‑derived mesenchymal stem cells from the temporomandibular joint.
32471379	genetics mutation	bmc medical genetics	A novel deletion variant in TRAPPC2 causes spondyloepiphyseal dysplasia tarda in a five-generation Chinese family.
32476580	microRNA	cell cycle	CircRNA-UBE2G1 regulates LPS-induced osteoarthritis through miR-373/HIF-1a axis.
32481242	microRNA noncoding_RNA	journal of musculoskeletal & neuronal interactions	Expression of miR-204 in patients with osteoarthritis and its damage to chondrocytes.
32492888	genetics microRNA noncoding_RNA	cells	Resistin Enhances VCAM-1 Expression and Monocyte Adhesion in Human Osteoarthritis Synovial Fibroblasts by Inhibiting MiR-381 Expression through the PKC, p38, and JNK Signaling Pathways.
32496000	DNA_methylation	febs open bio	Alterations in DNA methylation profiles in cancellous bone of postmenopausal women with osteoporosis.
32499111	genetics mutation	biochemical and biophysical research communications	Epigenetic regulation of chondrocyte hypertrophy and apoptosis through Sirt1/P53/P21 pathway in surgery-induced osteoarthritis.
32511063	genetics genomics lncRNA noncoding_RNA	genetic testing and molecular biomarkers	LncRNAs H19 and MEG3 as Universal Indicators of Metabolic Derangements?
32521454	genetics lncRNA microRNA noncoding_RNA	biomedicine & pharmacotherapy = biomedecine & pharmacotherapie	Long non-coding RNA XIST contributes to osteoarthritis progression via miR-149-5p/DNMT3A axis.
32522568	circular_RNA genetics microRNA noncoding_RNA	life sciences	Circular RNA-9119 protects IL-1β-treated chondrocytes from apoptosis in an osteoarthritis cell model by intercepting the microRNA-26a/PTEN axis.
32526967	genetics microRNA noncoding_RNA	international journal of molecular sciences	Ablation of the miRNA Cluster 24 Has Profound Effects on Extracellular Matrix Protein Abundance in Cartilage.
32537881	polymorphism	international journal of rheumatic diseases	Common variants in IL17F gene contributed to the risk of hip osteoarthritis susceptibility in Han Chinese population.
32541446	genetics lncRNA noncoding_RNA	medicine	Cell cycle-related lncRNAs and mRNAs in osteoarthritis chondrocytes in a Northwest Chinese Han Population.
32548158	polymorphism	world journal of clinical cases	Role of IL-17 gene polymorphisms in osteoarthritis: A meta-analysis based on observational studies.
32557253	genetics polymorphism	clinical rheumatology	Ancestral contribution of the muscle-specific creatine kinase (CKM) polymorphism rs4884 in the knee osteoarthritis risk: a preliminary study.
32558342	genetics mutation RNA_sequencing	molecular genetics & genomic medicine	Variable clinical expression of Stickler Syndrome: A case report of a novel COL11A1 mutation.
32562373	microRNA noncoding_RNA	journal of cellular and molecular medicine	MiR-155 promotes interleukin-1β-induced chondrocyte apoptosis and catabolic activity by targeting PIK3R1-mediated PI3K/Akt pathway.
32571421	genetics	journal of orthopaedic surgery and research	Identification of a potential gene target for osteoarthritis based on bioinformatics analyses.
32574164	DNA_methylation genetics	plos one	Effects of 5-aza-2´-deoxycytidine on primary human chondrocytes from osteoarthritic patients.
32576007	genetics lncRNA microRNA noncoding_RNA	annals of palliative medicine	Regulation of lncRNA-H19/miR-140-5p in cartilage matrix degradation and calcification in osteoarthritis.
32580029	DNA_methylation epigenetics polymorphism RNA_sequencing single_cell_sequencing	osteoarthritis and cartilage	Multi-tissue epigenetic analysis of the osteoarthritis susceptibility locus mapping to the plectin gene PLEC.
32584470	microRNA	journal of gene medicine	miR-877-5p alleviates chondrocyte dysfunction in osteoarthritis models via repressing FOXM1.
32586320	genetics genomics	bmc molecular and cell biology	Alterations in the chondrocyte surfaceome in response to pro-inflammatory cytokines.
32587327	genetics genomics polymorphism	communications biology	Analysis of genetically independent phenotypes identifies shared genetic factors associated with chronic musculoskeletal pain conditions.
32596320	genetics polymorphism	biomed research international	Association between the MMP-1-1607 1G/2G Polymorphism and Osteoarthritis Risk: A Systematic Review and Meta-Analysis.
32597559	microRNA	international journal of rheumatic diseases	MiR-1207-5p/CX3CR1 axis regulates the progression of osteoarthritis via the modulation of the activity of NF-κB pathway.
32606371	genetics noncoding_RNA	scientific reports	SnoRNA signatures in cartilage ageing and osteoarthritis.
32615822	microRNA noncoding_RNA	experimental biology and medicine	Exosomes derived from synovial fibroblasts under hypoxia aggravate rheumatoid arthritis by regulating Treg/Th17 balance.
32616761	genetics RNA_sequencing single_cell_sequencing	scientific reports	Synovial cell cross-talk with cartilage plays a major role in the pathogenesis of osteoarthritis.
32626917	genetics microRNA noncoding_RNA	international journal of molecular medicine	MicroRNA‑1 regulates the development of osteoarthritis in a Col2a1‑Cre‑ERT2/GFPfl/fl‑RFP‑miR‑1 mouse model of osteoarthritis through the downregulation of Indian hedgehog expression.
32633338	circular_RNA	european review for medical and pharmacological sciences	CircVCAN regulates the proliferation and apoptosis of osteoarthritis chondrocyte through NF-κB signaling pathway.
32635763	epigenetics genetics lncRNA microRNA noncoding_RNA	dna and cell biology	Positive Feedback Loop LINC00511/miR-150-5p/SP1 Modulates Chondrocyte Apoptosis and Proliferation in Osteoarthritis.
32640306	genetics RNA_sequencing single_cell_sequencing	gene	Single cell sequencing revealed the underlying pathogenesis of the development of osteoarthritis.
32643707	genetics lncRNA microRNA noncoding_RNA	medical science monitor : international medical journal of experimental and clinical research	Long Non-Coding RNA (lncRNA) Small Nucleolar RNA Host Gene 15 (SNHG15) Alleviates Osteoarthritis Progression by Regulation of Extracellular Matrix Homeostasis.
32644930	lncRNA polymorphism	european journal of rheumatology	A single-nucleotide polymorphism (rs8176070) of lncRNA PART1 may reflect the risk for knee osteoarthritis.
32650720	genetics lncRNA noncoding_RNA	bmc molecular and cell biology	A long non-coding RNA, HOTAIR, promotes cartilage degradation in osteoarthritis by inhibiting WIF-1 expression and activating Wnt pathway.
32653484	genetics genomics transcriptomics	clinica chimica acta; international journal of clinical chemistry	Insight into osteoarthritis through integrative analysis of metabolomics and transcriptomics.
32660984	genetics microRNA noncoding_RNA RNA_sequencing transcriptomics	rna	microRNA-seq of cartilage reveals an overabundance of miR-140-3p which contains functional isomiRs.
32673666	genetics microRNA noncoding_RNA	life sciences	NF-κB promotes osteoclast differentiation by overexpressing MITF via down regulating microRNA-1276 expression.
32673817	circular_RNA genetics microRNA noncoding_RNA	molecular immunology	Hsa_circ_0088036 promotes the proliferation and migration of fibroblast-like synoviocytes by sponging miR-140-3p and upregulating SIRT 1 expression in rheumatoid arthritis.
32679142	genetics lncRNA microRNA noncoding_RNA	life sciences	LncRNA LOXL1-AS1 is transcriptionally activated by JUND and contributes to osteoarthritis progression via targeting the miR-423-5p/KDM5C axis.
32681364	genetics polymorphism	clinical rheumatology	Association study of the functional variants of the GLIS3 gene with risk of knee osteoarthritis.
32685450	genetics lncRNA noncoding_RNA	biomed research international	Identification of lncRNA and mRNA Biomarkers in Osteoarthritic Degenerative Meniscus by Weighted Gene Coexpression Network and Competing Endogenous RNA Network Analysis.
32693649	genetics microRNA noncoding_RNA	journal of dental research	MicroRNA-29b Promotes Subchondral Bone Loss in TMJ Osteoarthritis.
32700968	epigenetics genetics lncRNA noncoding_RNA	dna and cell biology	Long Noncoding RNAs as Bone Marrow Stem Cell Regulators in Osteoporosis.
32700984	genetics microRNA noncoding_RNA polymorphism	genetic testing and molecular biomarkers	Elucidation of the Mechanism by Which a ADAMTS5 Gene MicroRNA-Binding Site Single Nucleotide Polymorphism Affects the Risk of Osteoarthritis.
32703413	genetics lncRNA microRNA noncoding_RNA RNA_sequencing	biochemical and biophysical research communications	The long noncoding RNA H19 attenuates force-driven cartilage degeneration via miR-483-5p/Dusp5.
32705174	genetics microRNA noncoding_RNA	molecular medicine reports	Downregulation of miR‑486‑5p alleviates LPS‑induced inflammatory injury, oxidative stress and apoptosis in Chondrogenic cell ATDC5 by targeting NRF1.
32709223	genetics microRNA noncoding_RNA	bmc musculoskeletal disorders	MicroRNA-410-3p modulates chondrocyte apoptosis and inflammation by targeting high mobility group box 1 (HMGB1) in an osteoarthritis mouse model.
32732957	circular_RNA genetics microRNA noncoding_RNA	cell death & disease	LEF1 mediates osteoarthritis progression through circRNF121/miR-665/MYD88 axis via NF-кB signaling pathway.
32738291	microRNA	osteoarthritis and cartilage	Sequencing identifies a distinct signature of circulating microRNAs in early radiographic knee osteoarthritis.
32738890	genetics lncRNA microRNA noncoding_RNA	bmc musculoskeletal disorders	LncRNA SNHG9 is downregulated in osteoarthritis and inhibits chondrocyte apoptosis by downregulating miR-34a through methylation.
32742398	lncRNA microRNA	experimental and therapeutic medicine	LncRNA MIR4435-2HG inhibits the progression of osteoarthritis through miR-510-3p sponging.
32747445	genetics	journal of biological chemistry	Progranulin modulates cartilage-specific gene expression via sirtuin 1-mediated deacetylation of the transcription factors SOX9 and P65.
32754258	genetics microRNA noncoding_RNA	theranostics	Yeast Cell wall Particle mediated Nanotube-RNA delivery system loaded with miR365 Antagomir for Post-traumatic Osteoarthritis Therapy via Oral Route.
32755071	DNA_methylation genetics polymorphism	arthritis & rheumatology	Multi-Tissue Epigenetic and Gene Expression Analysis Combined With Epigenome Modulation Identifies RWDD2B as a Target of Osteoarthritis Susceptibility.
32765678	microRNA	experimental and therapeutic medicine	miR-17-5p and miR-19b-3p prevent osteoarthritis progression by targeting EZH2.
32767318	circular_RNA genetics microRNA noncoding_RNA	european review for medical and pharmacological sciences	CircTMBIM6 promotes osteoarthritis-induced chondrocyte extracellular matrix degradation via miR-27a/MMP13 axis.
32767319	circular_RNA genetics microRNA noncoding_RNA	european review for medical and pharmacological sciences	Low expression of CircRNA HIPK3 promotes osteoarthritis chondrocyte apoptosis by serving as a sponge of miR-124 to regulate SOX8.
32767602	genetics microRNA noncoding_RNA RNA_sequencing	faseb journal : official publication of federation of american societies for experimental biology	The miRNA-mRNA interactome of murine induced pluripotent stem cell-derived chondrocytes in response to inflammatory cytokines.
32770398	genetics genomics lncRNA microRNA noncoding_RNA	journal of bone and mineral metabolism	Long non-coding RNA PCAT-1 regulates apoptosis of chondrocytes in osteoarthritis by sponging miR-27b-3p.
32771051	genetics	journal of orthopaedic surgery and research	Bioinformatics analysis of differentially expressed genes in subchondral bone in early experimental osteoarthritis using microarray data.
32775469	genetics RNA_sequencing single_cell_sequencing	journal of immunology research	Single-Cell Transcriptome Analysis Profile of Meniscal Tissue Macrophages in Human Osteoarthritis.
32776418	DNA_methylation genetics microRNA noncoding_RNA	journal of cellular and molecular medicine	Curcumin reinforces MSC-derived exosomes in attenuating osteoarthritis via modulating the miR-124/NF-kB and miR-143/ROCK1/TLR9 signalling pathways.
32778764	genetics noncoding_RNA RNA_sequencing	scientific reports	Impaired chondrocyte U3 snoRNA expression in osteoarthritis impacts the chondrocyte protein translation apparatus.
32784380	genomics	metabolites	Metabolomic Signature of Amino Acids, Biogenic Amines and Lipids in Blood Serum of Patients with Severe Osteoarthritis.
32784773	genetics microRNA noncoding_RNA RNA_sequencing	international journal of molecular sciences	Small Non-Coding RNAome of Ageing Chondrocytes.
32785809	genetics	clinical rheumatology	Identifying the hub gene and immune infiltration of osteoarthritis by bioinformatical methods.
32790946	genetics microRNA noncoding_RNA	faseb journal : official publication of federation of american societies for experimental biology	Resistin enhances IL-1β and TNF-α expression in human osteoarthritis synovial fibroblasts by inhibiting miR-149 expression via the MEK and ERK pathways.
32793194	genetics polymorphism	frontiers in immunology	IL-15 and IL15RA in Osteoarthritis: Association With Symptoms and Protease Production, but Not Structural Severity.
32802182	circular_RNA microRNA noncoding_RNA	theranostics	CircCDK14 protects against Osteoarthritis by sponging miR-125a-5p and promoting the expression of Smad2.
32808034	genetics genomics	international journal of epidemiology	The causal effects of health conditions and risk factors on social and socioeconomic outcomes: Mendelian randomization in UK Biobank.
32814390	genetics microRNA noncoding_RNA	acs applied materials & interfaces	Chondrocyte-Targeted MicroRNA Delivery by Engineered Exosomes toward a Cell-Free Osteoarthritis Therapy.
32817542	genetics	proceedings of the national academy of sciences of the united states of america	Nuclear mechanosensing controls MSC osteogenic potential through HDAC epigenetic remodeling.
32832544	genetics	biomed research international	Study of Osteoarthritis-Related Hub Genes Based on Bioinformatics Analysis.
32833795	genetics	pain	Metabolomic analysis coupled with extreme phenotype sampling identified that lysophosphatidylcholines are associated with multisite musculoskeletal pain.
32840049	genetics lncRNA noncoding_RNA RNA_sequencing	arthritis & rheumatology	Elucidating Epigenetic Regulation by Identifying Functional cis-Acting Long Noncoding RNAs and Their Targets in Osteoarthritic Articular Cartilage.
32846772	genetics mutation	medicine	Short stature with precocious puberty caused by aggrecan gene mutation: A case report.
32856377	microRNA	biofactors	Inhibition of microRNA-27b-3p relieves osteoarthritis pain via regulation of KDM4B-dependent DLX5.
32871523	genetics RNA_sequencing	phytomedicine : international journal of phytotherapy and phytopharmacology	Safflower yellow alleviates osteoarthritis and prevents inflammation by inhibiting PGE2 release and regulating NF-κB/SIRT1/AMPK signaling pathways.
32872047	genetics RNA_sequencing single_cell_sequencing	medicine	Identification of the key gene and pathways associated with osteoarthritis via single-cell RNA sequencing on synovial fibroblasts.
32878268	genetics RNA_sequencing	international journal of molecular sciences	The Lysine Specific Demethylase-1 Negatively Regulates the COL9A1 Gene in Human Articular Chondrocytes.
32880393	genetics microRNA noncoding_RNA	bioscience reports	MicroRNA-197 regulates chondrocyte proliferation, migration, and inflammation in pathogenesis of osteoarthritis by targeting EIF4G2.
32881662	microRNA	combinatorial chemistry & high throughput screening	Gene Expression Profiling Analysis to Identify Key Genes and Underlying Mechanisms in Meniscus of Osteoarthritis Patients.
32885253	genetics RNA_sequencing	rheumatology	Identification and characterization of two consistent osteoarthritis subtypes by transcriptome and clinical data integration.
32891768	epigenetics genetics genomics	osteoarthritis and cartilage	Role of epigenetics in the pathogenesis and progression of osteoarthritis AK Sorial et al. Multi-tissue epigenetic analysis of the osteoarthritis susceptibility locus mapping to the plectin gene PLEC.
32894532	microRNA noncoding_RNA	european review for medical and pharmacological sciences	MiR-145 targeting BNIP3 reduces apoptosis of chondrocytes in osteoarthritis through Notch signaling pathway.
32902234	genetics microRNA noncoding_RNA	clinical laboratory	Enhanced Serum miR-153-3p Promotes the Development of Knee Osteoarthritis by Targeting SOST.
32912331	genetics	arthritis research & therapy	The combination of an inflammatory peripheral blood gene expression and imaging biomarkers enhance prediction of radiographic progression in knee osteoarthritis.
32917285	genetics microRNA noncoding_RNA	stem cell research & therapy	MicroRNA-27b targets CBFB to inhibit differentiation of human bone marrow mesenchymal stem cells into hypertrophic chondrocytes.
32925767	genetics	medicine	Identification of genes and pathways associated with subchondral bone in osteoarthritis via bioinformatic analysis.
32928309	genetics polymorphism	arthritis research & therapy	Association between growth differentiation factor 5 rs143383 genetic polymorphism and the risk of knee osteoarthritis among Caucasian but not Asian: a meta-analysis.
32931797	genetics lncRNA microRNA noncoding_RNA	life sciences	LncRNA ARFRP1 knockdown inhibits LPS-induced the injury of chondrocytes by regulation of NF-κB pathway through modulating miR-15a-5p/TLR4 axis.
32938906	genetics lncRNA noncoding_RNA	cell death & disease	LncRNA MM2P-induced, exosome-mediated transfer of Sox9 from monocyte-derived cells modulates primary chondrocytes.
32940959	genetics genomics	arthritis & rheumatology	Familial Clustering of Erosive Hand Osteoarthritis in a Large Statewide Cohort.
32945465	genetics microRNA noncoding_RNA	molecular medicine reports	Identification of pivotal genes and pathways in the synovial tissue of patients with rheumatoid arthritis and osteoarthritis through integrated bioinformatic analysis.
32946669	microRNA	febs open bio	MiR-17-3p inhibits osteoblast differentiation by downregulating Sox6 expression.
32950972	microRNA	aging	MiR-520d-5p modulates chondrogenesis and chondrocyte metabolism through targeting HDAC1.
32967481	lncRNA	connective tissue research	LncRNA SNHG5 promotes chondrocyte proliferation and inhibits apoptosis in osteoarthritis by regulating miR-10a-5p/H3F3B axis.
32978775	DNA_methylation epigenetics genetics RNA_sequencing	annals of new york academy of sciences	Changes in DNA methylation accompany changes in gene expression during chondrocyte hypertrophic differentiation in vitro.
32978834	microRNA	journal of clinical laboratory analysis	Correlation between single nucleotide polymorphisms in CXCR4 microRNA binding site and the susceptibility to knee osteoarthritis in Han Chinese population.
32979201	DNA_methylation	methods in molecular biology	Mapping 5-Hydroxymethylcytosine (5hmC) Modifications in Skeletal Tissues Using High-Throughput Sequencing.
32980524	genetics mutation	european journal of medical genetics	Dual diagnosis of osteogenesis imperfecta (OI) and short stature and advanced bone age with or without early-onset osteoarthritis and/or osteochondritis dissecans (SSOAOD) reveals a cumulative effect on stature caused by mutations in COL1A1 and ACAN genes.
32980988	circular_RNA genetics	human cell	Knockdown of hsa_circ_0037658 inhibits the progression of osteoarthritis via inducing autophagy.
33027520	genetics	rheumatology	Mendelian randomization provides evidence for a causal effect of higher serum IGF-1 concentration on risk of hip and knee osteoarthritis.
33034147	genetics microRNA noncoding_RNA RNA_sequencing	arthritis & rheumatology	MicroRNA-34a-5p Promotes Joint Destruction During Osteoarthritis.
33036557	genetics polymorphism	bmc medical genetics	The IL-6 rs12700386 polymorphism is associated with an increased risk of developing osteoarthritis in the knee in the Chinese Han population: a case-control study.
33037617	circular_RNA	journal of cellular physiology	Circular RNA CircCDH13 contributes to the pathogenesis of osteoarthritis via CircCDH13/miR-296-3p/PTEN axis.
33040229	genetics lncRNA microRNA noncoding_RNA	human cell	LncRNA NEAT1 regulates chondrocyte proliferation and apoptosis via targeting miR-543/PLA2G4A axis.
33042421	microRNA	american journal of translational research	MicroRNA-613 alleviates IL-1β-induced injury in chondrogenic CHON-001 cells by targeting fibronectin 1.
33055079	genetics genomics polymorphism	annals of the rheumatic diseases	Genome-wide association of phenotypes based on clustering patterns of hand osteoarthritis identify WNT9A as novel osteoarthritis gene.
33057008	RNA_sequencing	cell death & disease	Growth factors-based beneficial effects of platelet lysate on umbilical cord-derived stem cells and their synergistic use in osteoarthritis treatment.
33072083	genetics RNA_sequencing	frontiers in immunology	Human Chondrocyte Activation by Toxins From Premolis semirufa, an Amazon Rainforest Moth Caterpillar: Identifying an Osteoarthritis Signature.
33073352	genetics	journal of anatomy	AC joint osteoarthritis: The role of genetics. An MRI evaluation of asymptomatic elderly twins.
33077471	transcriptomics	annals of the rheumatic diseases	OATargets: a knowledge base of genes associated with osteoarthritis joint damage in animals.
33083326	lncRNA	iranian journal of public health	The Expression and Diagnostic Value of LncRNA H19 in the Blood of Patients with Osteoarthritis.
33093892	microRNA	experimental and therapeutic medicine	TUG1 knockdown promoted viability and inhibited apoptosis and cartilage ECM degradation in chondrocytes via the miR-17-5p/FUT1 pathway in osteoarthritis.
33094798	circular_RNA genetics microRNA noncoding_RNA	bioscience reports	CircSERPINE2 weakens IL-1β-caused apoptosis and extracellular matrix degradation of chondrocytes by regulating miR-495/TGFBR2 axis.
33099538	circular_RNA genetics lncRNA microRNA noncoding_RNA RNA_sequencing	aging	Down-regulated ciRS-7/up-regulated miR-7 axis aggravated cartilage degradation and autophagy defection by PI3K/AKT/mTOR activation mediated by IL-17A in osteoarthritis.
33109253	genetics microRNA noncoding_RNA	arthritis research & therapy	Mesenchymal stem cell-derived exosomal microRNA-136-5p inhibits chondrocyte degeneration in traumatic osteoarthritis by targeting ELF3.
33109602	microRNA	annals of the rheumatic diseases	Precise targeting of miR-141/200c cluster in chondrocytes attenuates osteoarthritis development.
33112260	genetics polymorphism	european journal of endocrinology	Variants of FOXO3 and RPA3 genes affecting IGF-1 levels alter the risk of development of primary osteoarthritis.
33115953	genetics RNA_sequencing	science translational medicine	Mohawk is a transcription factor that promotes meniscus cell phenotype and tissue repair and reduces osteoarthritis severity.
33122130	RNA_sequencing	journal of proteomics	Identification of 4-hydroxynonenal-modified proteins in human osteoarthritic chondrocytes.
33125858	circular_RNA	molecular therapy : journal of american society of gene therapy	Circular RNA circPDE4D Protects against Osteoarthritis by Binding to miR-103a-3p and Regulating FGF18.
33128918	lncRNA	cytokine	Long non-coding RNA XIST regulates chondrogenic differentiation of synovium-derived mesenchymal stem cells from temporomandibular joint via miR-27b-3p/ADAMTS-5 axis.
33135071	circular_RNA	journal of biochemistry	CircRNA_0092516 regulates chondrocyte proliferation and apoptosis in osteoarthritis through the miR-337-3p/PTEN axis.
33139312	genetics genomics	annals of the rheumatic diseases	Parsing multiomics landscape of activated synovial fibroblasts highlights drug targets linked to genetic risk of rheumatoid arthritis.
33144571	epigenetics	cell death & disease	Targeting miR-18a sensitizes chondrocytes to anticytokine therapy to prevent osteoarthritis progression.
33147588	microRNA noncoding_RNA RNA_sequencing	international archives of allergy and immunology	Upregulated ox40l Can Be Inhibited by miR-146a-5p in Condylar Chondrocytes Induced by IL-1β and TNF-α: A Possible Regulatory Mechanism in Osteoarthritis.
33161100	microRNA	osteoarthritis and cartilage	Regulation of inflammatory and catabolic responses to IL-1β in rat articular chondrocytes by microRNAs miR-122 and miR-451.
33161770	genetics microRNA noncoding_RNA	journal of international medical research	Effects of miR-146a-5p on chondrocyte interleukin-1β-induced inflammation and apoptosis involving thioredoxin interacting protein regulation.
33168412	genetics lncRNA noncoding_RNA	international immunopharmacology	Long noncoding RNA LINC00671 exacerbates osteoarthritis by promoting ONECUT2-mediated Smurf2 expression and extracellular matrix degradation.
33171176	genetics	life sciences	Silencing SGK1 alleviates osteoarthritis through epigenetic regulation of CREB1 and ABCA1 expression.
33174011	genetics lncRNA microRNA noncoding_RNA	molecular medicine reports	Knockdown of exosome‑mediated lnc‑PVT1 alleviates lipopolysaccharide‑induced osteoarthritis progression by mediating the HMGB1/TLR4/NF‑κB pathway via miR‑93‑5p.
33174473	microRNA	bone & joint research	Role of microRNA in muscle regeneration and diseases related to muscle dysfunction in atrophy, cachexia, osteoporosis, and osteoarthritis.
33177241	DNA_methylation genetics microRNA noncoding_RNA	aging	Downregulation of microRNA-29b by DNMT3B decelerates chondrocyte apoptosis and the progression of osteoarthritis via PTHLH/CDK4/RUNX2 axis.
33177650	genetics	scientific reports	EZH2 inhibition reduces cartilage loss and functional impairment related to osteoarthritis.
33181041	genetics polymorphism	genetic testing and molecular biomarkers	Association of rs2862851 in TGFA Gene with Peripheral TGFA Levels and the Severity of Knee Osteoarthritis in the Han Chinese Population.
33187014	genetics microRNA noncoding_RNA	journal of oral pathology & medicine : official publication of international association of oral pathologists and american academy of oral pathology	MicroRNA-101a-3p could be involved in the pathogenesis of temporomandibular joint osteoarthritis by mediating UBE2D1 and FZD4.
33190006	genetics microRNA noncoding_RNA	molecular immunology	MiR-582-3p alleviates osteoarthritis progression by targeting YAP1.
33203108	genetics	international journal of molecular sciences	Histological Evaluation and Gene Expression Profiling of Autophagy-Related Genes for Cartilage of Young and Senescent Rats.
33203447	genetics RNA_sequencing	arthritis research & therapy	Widespread regulation of gene expression by glucocorticoids in chondrocytes from patients with osteoarthritis as determined by RNA-Seq.
33204424	genetics	clinical & translational immunology	Proteomic analysis of extracellular vesicles reveals an immunogenic cargo in rheumatoid arthritis synovial fluid.
33205602	circular_RNA RNA_sequencing	journal of cellular and molecular medicine	Circular RNA circANKRD36 regulates Casz1 by targeting miR-599 to prevent osteoarthritis chondrocyte apoptosis and inflammation.
33207573	genetics RNA_sequencing	international journal of molecular sciences	Identification and Characterization of the Intra-Articular Microbiome in the Osteoarthritic Knee.
33215412	genetics lncRNA microRNA noncoding_RNA	european review for medical and pharmacological sciences	LncRNA GAS5 induces chondrocyte apoptosis by down-regulating miR-137.
33215510	microRNA	cartilage	MicroRNA-1 Modulates Chondrocyte Phenotype by Regulating FZD7 of Wnt/β-Catenin Signaling Pathway.
33218941	genetics lncRNA noncoding_RNA	international immunopharmacology	Long non-coding RNA SNHG1 regulates rheumatoid synovial invasion and proliferation by interaction with PTBP1.
33227396	genetics RNA_sequencing	gene	Low-intensity pulsed ultrasound promotes aggrecan expression via ZNT-9 in temporomandibular joint chondrocytes.
33227438	mutation polymorphism	osteoarthritis and cartilage	The Matrilin-3 T298M mutation predisposes for post-traumatic osteoarthritis in a knock-in mouse model.
33228708	genetics microRNA noncoding_RNA	journal of orthopaedic surgery and research	miR-129-3p alleviates chondrocyte apoptosis in knee joint fracture-induced osteoarthritis through CPEB1.
33230479	microRNA	molecular therapy. nucleic acids	The Synovium Attenuates Cartilage Degeneration in KOA through Activation of the Smad2/3-Runx1 Cascade and Chondrogenesis-related miRNAs.
33231490	microRNA	bone & joint research	Knockout of miR-21-5p alleviates cartilage matrix degradation by targeting Gdf5 in temporomandibular joint osteoarthritis.
33231507	circular_RNA lncRNA microRNA noncoding_RNA	stem cells and development	Novel Insights Into the Role of N6-Methyladenosine RNA Modification in Bone Pathophysiology.
33233966	lncRNA	human & experimental toxicology	LncRNA MIAT regulated by selenium and T-2 toxin increases NF-κB-p65 activation, promoting the progress of Kashin-Beck Disease.
33240879	microRNA	frontiers in cell and developmental biology	Inhibition of miR-490-5p Promotes Human Adipose-Derived Stem Cells Chondrogenesis and Protects Chondrocytes via the PITPNM1/PI3K/AKT Axis.
33240895	DNA_methylation	frontiers in cell and developmental biology	The Methylation Pattern for Knee and Hip Osteoarthritis.
33248223	genetics genomics	osteoarthritis and cartilage	Transcriptional response of human articular chondrocytes treated with fibronectin fragments: an in vitro model of the osteoarthritis phenotype.
33256611	genetics genomics RNA_sequencing	bmc genomics	Differential gene expression analysis reveals pathways important in early post-traumatic osteoarthritis in an equine model.
33258547	genetics RNA_sequencing	arthritis & rheumatology	RNA Sequencing Reveals Interacting Key Determinants of Osteoarthritis Acting in Subchondral Bone and Articular Cartilage: Identification of IL11 and CHADL as Attractive Treatment Targets.
33261260	genetics	journal of biological regulators and homeostatic agents	Effects of NGF and BDNF on chondrocytes: a microarray analysis.
33275235	genetics microRNA noncoding_RNA	european review for medical and pharmacological sciences	MiR-34a-5p inhibits fibroblast‑like synoviocytes proliferation via XBP1.
33283483	lncRNA noncoding_RNA	orthopaedic surgery	Differentiation Antagonizing Non-protein Coding RNA Knockdown Alleviates Lipopolysaccharide-Induced Inflammatory Injury and Apoptosis in Human Chondrocyte Primary Chondrocyte Cells Through Upregulating miRNA-19a-3p.
33292128	microRNA	combinatorial chemistry & high throughput screening	Exploring the mystery of osteoarthritis using bioinformatics analysis from cartilage tissue.
33294294	microRNA	molecular therapy. nucleic acids	Synovial Mesenchymal Stem Cell-Derived EV-Packaged miR-31 Downregulates Histone Demethylase KDM2A to Prevent Knee Osteoarthritis.
33294296	microRNA	molecular therapy. nucleic acids	TWIST1-MicroRNA-10a-MAP3K7 Axis Ameliorates Synovitis of Osteoarthritis in Fibroblast-like Synoviocytes.
33296783	genetics lncRNA microRNA noncoding_RNA	international immunopharmacology	LncRNA SNHG7 alleviates IL-1β-induced osteoarthritis by inhibiting miR-214-5p-mediated PPARGC1B signaling pathways.
33300061	genetics lncRNA microRNA noncoding_RNA	molecular medicine reports	lncRNA SNHG16 promotes the occurrence of osteoarthritis by sponging miR‑373‑3p.
33303006	genetics microRNA noncoding_RNA	stem cell research & therapy	MiR-218 affects hypertrophic differentiation of human mesenchymal stromal cells during chondrogenesis via targeting RUNX2, MEF2C, and COL10A1.
33305412	circular_RNA	journal of gene medicine	CircADAMTS6/miR-431-5p axis regulate interleukin-1β induced chondrocyte apoptosis.
33305725	lncRNA	die pharmazie	LncRNA RMRP knockdown promotes proliferation and inhibits apoptosis in osteoarthritis chondrocytes by miR-206/CDK9 axis.
33310311	genetics RNA_sequencing transcriptomics	phytomedicine : international journal of phytotherapy and phytopharmacology	Protective effects of Phlomis umbrosa extract on a monosodium iodoacetate-induced osteoarthritis model and prediction of molecular mechanisms using transcriptomics.
33312370	RNA_sequencing single_cell_sequencing	american journal of translational research	Single-cell rna seq analysis identifies the biomarkers and differentiation of chondrocyte in human osteoarthritis.
33315200	genetics noncoding_RNA	methods in molecular biology	Small Nucleolar RNA Expression Profiling in Cartilage.
33315203	genetics microRNA noncoding_RNA	methods in molecular biology	MicroRNAs and Regulation of Autophagy in Chondrocytes.
33318505	genetics microRNA noncoding_RNA	scientific reports	The role of microRNA-3085 in chondrocyte function.
33325525	genetics	bioscience reports	Identification of novel biomarkers and candidate small molecule drugs in rheumatoid arthritis and osteoarthritis based on bioinformatics analysis of high-throughput data.
33325553	DNA_methylation epigenetics genetics	journal of orthopaedic research : official publication of orthopaedic research society	An evolutionary perspective of DNA methylation patterns in skeletal tissues using a baboon model of osteoarthritis.
33329580	genetics	frontiers in immunology	Paired Rheumatoid Arthritis Synovial Biopsies From Small and Large Joints Show Similar Global Transcriptomic Patterns With Enrichment of Private Specificity TCRB and TCR Signaling Pathways.
33335572	microRNA	experimental and therapeutic medicine	miR-335-5P contributes to human osteoarthritis by targeting HBP1.
33348062	genetics microRNA noncoding_RNA	acta biomaterialia	Hypoxic pretreatment of small extracellular vesicles mediates cartilage repair in osteoarthritis by delivering miR-216a-5p.
33360372	circular_RNA genetics microRNA noncoding_RNA	international immunopharmacology	Circ_DHRS3 positively regulates GREM1 expression by competitively targeting miR-183-5p to modulate IL-1β-administered chondrocyte proliferation, apoptosis and ECM degradation.
33365068	microRNA	experimental and therapeutic medicine	miR-155-5p regulates macrophage M1 polarization and apoptosis in the synovial fluid of patients with knee osteoarthritis.
33365074	microRNA	experimental and therapeutic medicine	Diagnostic values of NLR and miR-141 in patients with osteoarthritis and their association with severity of knee osteoarthritis.
33392255	transcriptomics	frontiers in molecular biosciences	Metabolic Signature of Articular Cartilage Following Mechanical Injury: An Integrated Transcriptomics and Metabolomics Analysis.
33395681	genetics microRNA noncoding_RNA	pharmacology	Tanshinone IIA Ameliorates Inflammation Response in Osteoarthritis via Inhibition of miR-155/FOXO3 Axis.
33408787	circular_RNA mutation RNA_sequencing	theranostics	Novel role of circRSU1 in the progression of osteoarthritis by adjusting oxidative stress.
33413643	genetics RNA_sequencing single_cell_sequencing	stem cell research & therapy	Single-cell transcriptome analysis of uncultured human umbilical cord mesenchymal stem cells.
33416120	circular_RNA genetics microRNA noncoding_RNA	international journal of molecular medicine	Circular RNA CSNK1G1 promotes the progression of osteoarthritis by targeting the miR‑4428/FUT2 axis.
33417083	polymorphism	clinical and experimental medicine	The association of transforming growth factor beta 1 gene polymorphisms with arthritis: a systematic review and meta-analysis.
33417958	genetics microRNA noncoding_RNA	life sciences	MiR-129-5p shuttled by human synovial mesenchymal stem cell-derived exosomes relieves IL-1β induced osteoarthritis via targeting HMGB1.
33420869	DNA_methylation genetics	clinical rheumatology	Identification of abnormally methylated-differentially expressed genes and pathways in osteoarthritis: a comprehensive bioinformatic study.
33422071	microRNA noncoding_RNA RNA_sequencing	bmc veterinary research	Equine synovial fluid small non-coding RNA signatures in early osteoarthritis.
33430025	genetics microRNA noncoding_RNA	international journal of molecular sciences	Cartilage Targets of Knee Osteoarthritis Shared by Both Genders.
33430857	genetics microRNA noncoding_RNA	journal of orthopaedic surgery and research	miR-107 affects cartilage matrix degradation in the pathogenesis of knee osteoarthritis by regulating caspase-1.
33435956	genetics lncRNA microRNA noncoding_RNA	bmc musculoskeletal disorders	LncRNA HOTTIP leads to osteoarthritis progression via regulating miR-663a/ Fyn-related kinase axis.
33437372	DNA_methylation	american journal of translational research	INSR mediated by transcription factor KLF4 and DNA methylation ameliorates osteoarthritis progression via inactivation of JAK2/STAT3 signaling pathway.
33441764	genetics	scientific reports	Small Extracellular Vesicles from adipose derived stromal cells significantly attenuate in vitro the NF-κB dependent inflammatory/catabolic environment of osteoarthritis.
33446111	genetics lncRNA noncoding_RNA	bmc geriatrics	Osteopontin-induced lncRNA HOTAIR expression is involved in osteoarthritis by regulating cell proliferation.
33446277	epigenetics RNA_sequencing	clinical epigenetics	BRD4 inhibition alleviates mechanical stress-induced TMJ OA-like pathological changes and attenuates TREM1-mediated inflammatory response.
33448311	microRNA noncoding_RNA	international journal of molecular medicine	Inhibition of chondrocyte apoptosis in a rat model of osteoarthritis by exosomes derived from miR‑140‑5p‑overexpressing human dental pulp stem cells.
33455417	DNA_methylation	cartilage	Patients with Osteoarthritis and Kashin-Beck Disease Display Distinct CpG Methylation Profiles in the DIO2, GPX3, and TXRND1 Promoter Regions.
33458673	epigenetics	archives of rheumatology	Epigenetics in Osteoarthritis Related Pain: An Update.
33468167	genetics microRNA noncoding_RNA	journal of orthopaedic surgery and research	Bioinformatics analysis of miRNA and mRNA expression profiles to reveal the key miRNAs and genes in osteoarthritis.
33468183	genetics lncRNA noncoding_RNA	journal of orthopaedic surgery and research	lncRNA HAND2-AS1 is downregulated in osteoarthritis and regulates IL-6 expression in chondrocytes.
33473114	genetics genomics polymorphism	nature communications	Accelerating functional gene discovery in osteoarthritis.
33478395	genetics genomics	bmc genomics	An across-breed validation study of 46 genetic markers in canine hip dysplasia.
33479807	lncRNA noncoding_RNA	molecular and cellular biochemistry	lncRNA-CRNDE regulates BMSC chondrogenic differentiation and promotes cartilage repair in osteoarthritis through SIRT1/SOX9.
33482192	genetics microRNA noncoding_RNA	life sciences	Vaspin regulated cartilage cholesterol metabolism through miR155/LXRα and participated in the occurrence of osteoarthritis in rats.
33491257	lncRNA	journal of gene medicine	LINC02288 promotes chondrocyte apoptosis and inflammation through miR-374a-3p targeting RTN3.
33495946	microRNA	tissue engineering and regenerative medicine	Exosomes from IL-1β-Primed Mesenchymal Stem Cells Inhibited IL-1β- and TNF-α-Mediated Inflammatory Responses in Osteoarthritic SW982 Cells.
33506649	microRNA noncoding_RNA	international journal of rheumatic diseases	MicroRNA-320c inhibits articular chondrocytes proliferation and induces apoptosis by targeting mitogen-activated protein kinase 1 (MAPK1).
33519887	lncRNA RNA_sequencing	frontiers in genetics	RNA Sequencing Reveals LINC00167 as a Potential Diagnosis Biomarker for Primary Osteoarthritis: A Multi-Stage Study.
33520980	circular_RNA microRNA	frontiers in cell and developmental biology	Circ0083429 Regulates Osteoarthritis Progression via the Mir-346/SMAD3 Axis.
33522290	microRNA RNA_sequencing	cartilage	Integrative Analysis of MicroRNA and mRNA Sequencing Data Identifies Novel Candidate Genes and Pathways for Developmental Dysplasia of Hip.
33525381	microRNA RNA_sequencing	cells	Osteoarthritic Subchondral Bone Release Exosomes That Promote Cartilage Degeneration.
33525971	lncRNA microRNA	autophagy	Exploring the role of non-coding RNAs in autophagy.
33537828	microRNA noncoding_RNA	molecular medicine reports	MicroRNA‑186‑5p downregulation inhibits osteoarthritis development by targeting MAPK1.
33539913	genetics lncRNA microRNA noncoding_RNA	life sciences	Downregulation of lncRNA SNHG14 attenuates osteoarthritis by inhibiting FSTL-1 mediated NLRP3 and TLR4/NF-κB pathway through miR-124-3p.
33546582	lncRNA	molecular medicine	Long non-coding RNA CIR inhibits chondrogenic differentiation of mesenchymal stem cells by epigenetically suppressing ATOH8 via methyltransferase EZH2.
33560158	lncRNA microRNA	bone & joint research	The function of lncRNAs in the pathogenesis of osteoarthritis.
33562261	genomics microRNA	diagnostics	Significant Changes in Serum MicroRNAs after High Tibial Osteotomy in Medial Compartmental Knee Osteoarthritis: Potential Prognostic Biomarkers.
33563308	mutation polymorphism	journal of orthopaedic surgery and research	Genetic markers of osteoarthritis: early diagnosis in susceptible Pakistani population.
33569722	genetics lncRNA microRNA noncoding_RNA RNA_sequencing	journal of bone and mineral metabolism	LncPVT1 promotes cartilage degradation in diabetic OA mice by downregulating miR-146a and activating TGF-β/SMAD4 signaling.
33574696	microRNA	journal of pain research	Exosome-Encapsulated microRNA-127-3p Released from Bone Marrow-Derived Mesenchymal Stem Cells Alleviates Osteoarthritis Through Regulating CDH11-Mediated Wnt/β-Catenin Pathway.
33576470	microRNA	folia histochemica et cytobiologica	Potential of miR-25-3p in protection of chondrocytes: emphasis on osteoarthritis.
33577016	genetics	european review for medical and pharmacological sciences	Deacetylation of FOXO4 by Sirt1 stabilizes chondrocyte extracellular matrix upon activating SOX9.
33579305	lncRNA	journal of orthopaedic surgery and research	Comprehensive analysis of lncRNA and mRNA based on expression microarray profiling reveals different characteristics of osteoarthritis between Tibetan and Han patients.
33586778	lncRNA noncoding_RNA	histology and histopathology	Expression of long-chain noncoding RNA GAS5 in osteoarthritis and its effect on apoptosis and autophagy of osteoarthritis chondrocytes.
33590413	genetics microRNA noncoding_RNA polymorphism	molecular biology reports	Are functional variants of the microRNA-146a gene associated with primary knee OA? Evidence in Mexican mestizo population.
33596137	genetics lncRNA noncoding_RNA polymorphism RNA_sequencing	genetic testing and molecular biomarkers	Association of the Expression Levels of Long-Chain Noncoding RNA TUG1 and Its Gene Polymorphisms with Knee Osteoarthritis.
33600943	genetics	free radical biology & medicine	Sirtuin 6 (SIRT6) regulates redox homeostasis and signaling events in human articular chondrocytes.
33624729	genetics microRNA noncoding_RNA	brazilian journal of medical and biological research = revista brasileira de pesquisas medicas e biologicas	microRNA-130b downregulation potentiates chondrogenic differentiation of bone marrow mesenchymal stem cells by targeting SOX9.
33627637	microRNA	cell death discovery	Exosomes derived from miR-126-3p-overexpressing synovial fibroblasts suppress chondrocyte inflammation and cartilage degradation in a rat model of osteoarthritis.
33629291	lncRNA	european review for medical and pharmacological sciences	LncRNA OIP5-AS1 affects the biological behaviors of chondrocytes of patients with osteoarthritis by regulating micro-30a-5p.
33637762	genetics genomics transcriptomics	nature communications	A molecular quantitative trait locus map for osteoarthritis.
33640581	genetics	osteoarthritis and cartilage	Genetically predicted circulating levels of copper and zinc are associated with osteoarthritis but not with rheumatoid arthritis.
33649061	genetics	journal of rheumatology	Relationship Between the Dynamics of Telomere Loss in Peripheral Blood Leukocytes From Knee Osteoarthritis Patients and Mitochondrial DNA Haplogroups.
33663609	genetics	stem cell research & therapy	H3K9ac of TGFβRI in human umbilical cord: a potential biomarker for evaluating cartilage differentiation and susceptibility to osteoarthritis via a two-step strategy.
33665792	circular_RNA microRNA	histology and histopathology	Overexpression of hsa_circ_0094742 inhibits IL-1β-induced decline in CHON-001 cell viability by targeting microRNA-127-5p.
33671114	genetics microRNA noncoding_RNA	international journal of molecular sciences	How miR-31-5p and miR-33a-5p Regulates SP1/CX43 Expression in Osteoarthritis Disease: Preliminary Insights.
33675175	circular_RNA microRNA	orthopaedic surgery	CircRNA circ-IQGAP1 Knockdown Alleviates Interleukin-1β-Induced Osteoarthritis Progression via Targeting miR-671-5p/TCF4.
33684877	circular_RNA genetics microRNA noncoding_RNA	international immunopharmacology	Circ_0134111 knockdown relieves IL-1β-induced apoptosis, inflammation and extracellular matrix degradation in human chondrocytes through the circ_0134111-miR-515-5p-SOCS1 network.
33686420	lncRNA noncoding_RNA	bioscience, biotechnology, and biochemistry	Long noncoding RNA ZFAS1 suppresses chondrocytes apoptosis via miR-302d-3p/SMAD2 in osteoarthritis.
33691628	genetics microRNA noncoding_RNA	bmc geriatrics	MiRNA-132 regulates the development of osteoarthritis in correlation with the modulation of PTEN/PI3K/AKT signaling.
33691763	genetics	arthritis research & therapy	Integrating transcriptome-wide association study and mRNA expression profile identified candidate genes related to hand osteoarthritis.
33692439	microRNA	laboratory investigation; a journal of technical methods and pathology	EZH2 is associated with cartilage degeneration in osteoarthritis by promoting SDC1 expression via histone methylation of the microRNA-138 promoter.
33692838	microRNA	experimental and therapeutic medicine	MicroRNA-200b relieves LPS-induced inflammatory injury by targeting FUT4 in knee articular chondrocytes in vitro.
33707464	microRNA	scientific reports	Higher PGD2 production by synovial mast cells from rheumatoid arthritis patients compared with osteoarthritis patients via miR-199a-3p/prostaglandin synthetase 2 axis.
33712660	microRNA	scientific reports	Functional repertoire of EV-associated miRNA profiles after lipoprotein depletion via ultracentrifugation and size exclusion chromatography from autologous blood products.
33714889	microRNA	ebiomedicine	Decreased miR-214-3p activates NF-κB pathway and aggravates osteoarthritis progression.
33721916	lncRNA	wound repair and regeneration : official publication of wound healing society [and] european tissue repair society	LncRNA HOTAIR modulates chondrocyte apoptosis and inflammation in osteoarthritis via regulating miR-1277-5p/SGTB axis.
33726005	genetics mutation	medicine	A novel missense variant in TRAPPC2 causes X-linked spondyloepiphyseal dysplasia tarda: A case report.
33729061	genetics	journal of orthopaedic surgery	Gene expression profiling of primary fibrochondrocyte cultures in traumatic and degenerative meniscus lesions.
33732318	microRNA	experimental and therapeutic medicine	Combination of baicalein and miR-106a-5p mimics significantly alleviates IL-1β-induced inflammatory injury in CHON-001 cells.
33732338	lncRNA RNA_sequencing	experimental and therapeutic medicine	Expression profiles of long non-coding RNAs in the cartilage of patients with knee osteoarthritis and normal individuals.
33732704	DNA_methylation	frontiers in cell and developmental biology	Genome-Wide Differentially Methylated Region Analysis to Reveal Epigenetic Differences of Articular Cartilage in Kashin-Beck Disease and Osteoarthritis.
33737085	circular_RNA	life sciences	The mechanism of aerobic exercise combined with glucosamine therapy and circUNK in improving knee osteoarthritis in rabbits.
33747189	lncRNA microRNA	experimental and therapeutic medicine	Knockdown of long non-coding RNA KCNQ1OT1 suppresses the progression of osteoarthritis by mediating the miR-211-5p/TCF4 axis in vitro.
33750441	genetics microRNA noncoding_RNA	arthritis research & therapy	HDAC2 interacts with microRNA-503-5p to regulate SGK1 in osteoarthritis.
33751650	circular_RNA microRNA	biotechnology and applied biochemistry	CircSEC24A promotes IL-1β-induced apoptosis and inflammation in chondrocytes by regulating miR-142-5p/SOX5 axis.
33759195	microRNA	annals of new york academy of sciences	Extracellular vesicles from M1-polarized macrophages promote inflammation in the temporomandibular joint via miR-1246 activation of the Wnt/β-catenin pathway.
33760378	DNA_methylation	arthritis & rheumatology	Genetic and epigenetic factors fine-tune TGFB1 expression within the osteoarthritic articular joint.
33760386	DNA_methylation epigenetics genetics polymorphism	arthritis & rheumatology	Genetic and epigenetic interplay regulates COLGALT2, contributing to osteoarthritis genetic risk.
33762205	RNA_sequencing single_cell_sequencing	osteoarthritis and cartilage	Combining segmental bulk- and single-cell RNA-sequencing to define the chondrocyte gene expression signature in the murine knee joint.
33763109	RNA_sequencing	frontiers in genetics	Biologically Enhanced Genome-Wide Association Study Provides Further Evidence for Candidate Loci and Discovers Novel Loci That Influence Risk of Anterior Cruciate Ligament Rupture in a Dog Model.
33772768	microRNA	journal of cellular physiology	miR-144-3p ameliorates the progression of osteoarthritis by targeting IL-1β: Potential therapeutic implications.
33776787	lncRNA	frontiers in physiology	LncRNA MEG3 Protects Chondrocytes From IL-1β-Induced Inflammation via Regulating miR-9-5p/KLF4 Axis.
33783609	lncRNA	cell and tissue research	LncRNA KCNQ1OT1 attenuates osteoarthritic chondrocyte dysfunction via the miR-218-5p/PIK3C2A axis.
33791375	genetics lncRNA noncoding_RNA RNA_sequencing	biomed research international	Identification of Critical Genes and lncRNAs in Osteolysis after Total Hip Arthroplasty and Osteoarthritis by RNA Sequencing.
33808990	polymorphism	genes	The Decisive Case-Control Study Elaborates the Null Association between ESR1 XbaI and Osteoarthritis in Asians: A Case-Control Study and Meta-Analysis.
33819576	circular_RNA	clinical immunology	Circ_0001103 alleviates IL-1β-induced chondrocyte cell injuries by upregulating SIRT1 via targeting miR-375.
33834880	lncRNA noncoding_RNA	cartilage	FGD5-AS1 Inhibits Osteoarthritis Development by Modulating miR-302d-3p/TGFBR2 Axis.
33839696	lncRNA	aging	Overexpression of long non-coding RNA AP001505.9 inhibits human hyaline chondrocyte dedifferentiation.
33849596	circular_RNA microRNA	journal of orthopaedic surgery and research	Circ_0116061 regulated the proliferation, apoptosis, and inflammation of osteoarthritis chondrocytes through regulating the miR-200b-3p/SMURF2 axis.
33850295	microRNA	laboratory investigation; a journal of technical methods and pathology	Inhibition of syndecan-4 reduces cartilage degradation in murine models of osteoarthritis through the downregulation of HIF-2α by miR-96-5p.
33861510	polymorphism	international journal of rheumatic diseases	Frequency of Growth Differentiation Factor 5 rs143383 and asporin D-repeat polymorphisms in patients with hand and knee osteoarthritis in Kurdistan province, Iran.
33878859	microRNA	molecular medicine reports	Cryptotanshinone interferes with chondrocyte apoptosis in osteoarthritis by inhibiting the expression of miR‑574‑5p.
33879632	genomics RNA_sequencing single_cell_sequencing	aging	Two reactive behaviors of chondrocytes in an IL-1β-induced inflammatory environment revealed by the single-cell RNA sequencing.
33880996	genetics microRNA noncoding_RNA	general physiology and biophysics	Silencing of circ-PRKCH protects against lipopolysaccharide (LPS)-evoked chondrocyte damage and extracellular matrix loss by the miR-140-3p/ADAM10 axis.
33892795	genomics	human genomics	Cathelicidin antimicrobial peptide (CAMP) gene promoter methylation induces chondrocyte apoptosis.
33893371	RNA_sequencing	scientific reports	Transcriptomes in peripheral blood of young females with temporomandibular joint osteoarthritis.
33903094	genomics RNA_sequencing	annals of the rheumatic diseases	Linking chondrocyte and synovial transcriptional profile to clinical phenotype in osteoarthritis.
33926561	genetics microRNA noncoding_RNA	stem cell research & therapy	Curcumin-primed human BMSC-derived extracellular vesicles reverse IL-1β-induced catabolic responses of OA chondrocytes by upregulating miR-126-3p.
33927614	RNA_sequencing	frontiers in pharmacology	Effects of Dipsacus asperoides Extract on Monosodium Iodoacetate-Induced Osteoarthritis in Rats Based on Gene Expression Profiling.
33932445	genetics microRNA noncoding_RNA	life sciences	Enhanced miRNA-140 expression of osteoarthritis-affected human chondrocytes cultured in a polymer based three-dimensional (3D) matrix.
33936160	DNA_methylation	frontiers in genetics	Analysis of mRNA Expression and DNA Methylation Datasets According to the Genomic Distribution of CpG Sites in Osteoarthritis.
33937412	genetics microRNA noncoding_RNA	biomed research international	MicroRNA-210-3p Promotes Chondrogenic Differentiation and Inhibits Adipogenic Differentiation Correlated with HIF-3α Signalling in Bone Marrow Mesenchymal Stem Cells.
33981765	genetics	erj open research	Pleiotropic associations of heterozygosity for the SERPINA1 Z allele in the UK Biobank.
33981845	lncRNA microRNA noncoding_RNA	open life sciences	Long noncoding RNA TUG1 regulates degradation of chondrocyte extracellular matrix via miR-320c/MMP-13 axis in osteoarthritis.
34054865	transcriptomics	frontiers in immunology	Interleukin-17A Causes Osteoarthritis-Like Transcriptional Changes in Human Osteoarthritis-Derived Chondrocytes and Synovial Fibroblasts In Vitro.
34093648	circular_RNA microRNA	frontiers in genetics	Exhausting circ_0136474 and Restoring miR-766-3p Attenuate Chondrocyte Oxidative Injury in IL-1β-Induced Osteoarthritis Progression Through Regulating DNMT3A.
34103964	microRNA	journal of inflammation research	Curcumin-Alleviated Osteoarthritic Progression in Rats Fed a High-Fat Diet by Inhibiting Apoptosis and Activating Autophagy via Modulation of MicroRNA-34a.
34124036	lncRNA RNA_sequencing	frontiers in cell and developmental biology	Exosomes Isolated From Bone Marrow Mesenchymal Stem Cells Exert a Protective Effect on Osteoarthritis via lncRNA LYRM4-AS1-GRPR-miR-6515-5p.
34124371	lncRNA microRNA noncoding_RNA	open life sciences	lncRNA myocardial infarction-associated transcript (MIAT) knockdown alleviates LPS-induced chondrocytes inflammatory injury via regulating miR-488-3p/sex determining region Y-related HMG-box 11 (SOX11) axis.
34137553	genetics polymorphism	journal of ayub medical college, abbottabad : jamc	The Role Of Rs12901499 Polymorphism In Association With Smad3 Gene And Osteoarthritis Susceptibility: Systematic Review And Meta-Analysis.
34145804	genetics polymorphism	joint diseases and related surgery	Lack of association between MMP13 (rs3819089), ADAM12 (rs3740199-rs1871054) and ADAMTS14 (rs4747096) genotypes and advanced-stage knee osteoarthritis.
34149433	microRNA	frontiers in pharmacology	MicroRNA-10a-3p Improves Cartilage Degeneration by Regulating CH25H-CYP7B1-RORα Mediated Cholesterol Metabolism in Knee Osteoarthritis Rats.
34168485	genetics mutation	international journal of general medicine	COL2A1 Mutation (c.611G>C) Leads to Early-Onset Osteoarthritis in a Chinese Family.
34248845	genetics	frontiers in endocrinology	Sex Steroids and Osteoarthritis: A Mendelian Randomization Study.
34248943	RNA_sequencing	frontiers in immunology	Gene Expression Profiles Analyzed Using Integrating RNA Sequencing, and Microarray Reveals Increased Inflammatory Response, Proliferation, and Osteoclastogenesis in Pigmented Villonodular Synovitis.
